# Supplementary material for: Bis(nitrato-κO)bis­[4,4,5,5-tetra­methyl-2-(5-methyl-1H-imidazol-4-yl-κN 3)-2-imidazoline-1-oxyl 3-oxide-κO]nickel(II)
Source: Acta Crystallogr Sect E Struct Rep Online. 2011 Oct 8;67(Pt 11):m1506. doi: 10.1107/S1600536811040402 (PMC3246937; doi:10.1107/S1600536811040402)
Supplement: Supplementary file 1 [file e-67-m1506-sup1.cif]

##############################################################################
#                                                                            #
# This CIF contains the data in a paper accepted for publication in          #
# Acta Crystallographica Section E. It conforms to the requirements of       #
# Notes for Authors for Acta Crystallographica Section E, and has been       #
# peer reviewed under the auspices of the IUCr Commission on Journals.       #
#                                                                            #
# Full details of the Crystallographic Information File format               #
# are given in the paper "The Crystallographic Information File (CIF):       #
# a New Standard Archive File for Crystallography" by S. R. Hall, F. H.      #
# Allen and I. D. Brown [Acta Cryst. (1991), A47, 655-685].                  #
#                                                                            #
# The current version of the core CIF dictionary is obtainable from          #
# ftp://ftp.iucr.org/pub/cif_core.dic.                                       #
#                                                                            #
# Software is freely available for graphical display of the structure(s)     #
# in this CIF. For information consult the CIF software page                 #
# http://www.iucr.org/resources/cif/software.                                #
#                                                                            #
# This file may be used for bona fide research purposes within the           #
# scientific community so long as proper attribution is given to the journal # 
# article from which it was obtained.                                        #
#                                                                            #
##############################################################################
data_I
_audit_creation_method     SHELXL-97
_chemical_name_systematic
;
Bis(nitrato-\k<i>O</i>)bis[4,4,5,5-tetramethyl-2-(5-methyl-1<i>H</i>-imidazol-
4-yl-\k<i>N</i>^3^)-2-imidazoline-1-oxyl 3-oxide-\k<i>O</i>]nickel(II)
;
_chemical_name_common     ?
_chemical_formula_moiety     'C22 H34 N10 Ni O10'
_chemical_formula_sum     'C22 H34 N10 Ni O10'
_chemical_formula_iupac     '[Ni (N O3)2 (C11 H17 N4 O2)2]'
_chemical_formula_weight     657.30
_chemical_melting_point     ?
_symmetry_cell_setting     monoclinic
_symmetry_space_group_name_H-M     'P 21/n'
_symmetry_space_group_name_Hall     '-P 2yn'
loop_
    _symmetry_equiv_pos_as_xyz
    'x, y, z'
    '-x+1/2, y+1/2, -z+1/2'
    '-x, -y, -z'
    'x-1/2, -y-1/2, z-1/2'
_cell_length_a     7.8313(5)
_cell_length_b     10.7772(8)
_cell_length_c     17.3009(12)
_cell_angle_alpha     90.00
_cell_angle_beta     101.4640(10)
_cell_angle_gamma     90.00
_cell_volume     1431.07(17)
_cell_formula_units_Z     2
_cell_measurement_reflns_used     4292
_cell_measurement_theta_min     2.69
_cell_measurement_theta_max     28.25
_cell_measurement_temperature     295(2)
_exptl_crystal_description     block
_exptl_crystal_colour     'dark blue'
_exptl_crystal_size_max     0.43
_exptl_crystal_size_mid     0.17
_exptl_crystal_size_min     0.09
_exptl_crystal_density_diffrn     1.525
_exptl_crystal_density_meas     ?
_exptl_crystal_density_method     'not measured'
_exptl_crystal_F_000     688
_exptl_absorpt_coefficient_mu     0.750
_exptl_absorpt_correction_type     multi-scan
_exptl_absorpt_process_details     '(SADABS; Bruker, 2002)'
_exptl_absorpt_correction_T_min     0.7407
_exptl_absorpt_correction_T_max     0.9390
_exptl_special_details     ?
_diffrn_ambient_temperature     295(2)
_diffrn_radiation_type     MoK\a
_diffrn_radiation_wavelength     0.71073
_diffrn_radiation_source     'fine-focus sealed tube'
_diffrn_radiation_monochromator     graphite
_diffrn_measurement_device_type     'Bruker SMART CCD area-detector'
_diffrn_measurement_method     '\f and \w'
_diffrn_detector_area_resol_mean     ?
_diffrn_reflns_number     12170
_diffrn_reflns_av_R_equivalents     0.0164
_diffrn_reflns_av_sigmaI/netI     0.0153
_diffrn_reflns_theta_min     2.69
_diffrn_reflns_theta_max     27.50
_diffrn_reflns_theta_full     27.50
_diffrn_measured_fraction_theta_max     0.998
_diffrn_measured_fraction_theta_full     0.998
_diffrn_reflns_limit_h_min     -10
_diffrn_reflns_limit_h_max     10
_diffrn_reflns_limit_k_min     -13
_diffrn_reflns_limit_k_max     14
_diffrn_reflns_limit_l_min     -22
_diffrn_reflns_limit_l_max     22
_diffrn_standards_number     ?
_diffrn_standards_interval_count     ?
_diffrn_standards_interval_time     ?
_diffrn_standards_decay_%     ?
_refine_special_details
;
Refinement of <i>F</i>^2^ against ALL reflections. The weighted <i>R</i>-factor
<i>wR</i> and goodness of fit <i>S</i> are based on <i>F</i>^2^, conventional
<i>R</i>-factors <i>R</i> are based on <i>F</i>, with <i>F</i> set to zero for
negative <i>F</i>^2^. The threshold expression of <i>F</i>^2^ >
\s(<i>F</i>^2^) is used only for calculating <i>R</i>-factors(gt) <i>etc</i>.
and is not relevant to the choice of reflections for refinement.
<i>R</i>-factors based on <i>F</i>^2^ are statistically about twice as large
as those based on <i>F</i>, and <i>R</i>- factors based on ALL data will be
even larger.
;
_reflns_number_total     3280
_reflns_number_gt     2891
_reflns_threshold_expression     I>2\s(I)
_refine_ls_structure_factor_coef     Fsqd
_refine_ls_matrix_type     full
_refine_ls_R_factor_all     0.0338
_refine_ls_R_factor_gt     0.0289
_refine_ls_wR_factor_gt     0.0798
_refine_ls_wR_factor_ref     0.0836
_refine_ls_goodness_of_fit_ref     1.028
_refine_ls_restrained_S_all     1.028
_refine_ls_number_reflns     3280
_refine_ls_number_parameters     201
_refine_ls_number_restraints     0
_refine_ls_hydrogen_treatment     constr
_refine_ls_weighting_scheme     calc
_refine_ls_weighting_details
         'calc w=1/[\s^2^(Fo^2^)+(0.0470P)^2^+0.4906P] where P=(Fo^2^+2Fc^2^)/3'
_atom_sites_solution_hydrogens     geom
_atom_sites_solution_primary     direct
_atom_sites_solution_secondary     difmap
_refine_ls_shift/su_max     0.000
_refine_ls_shift/su_mean     0.000
_refine_diff_density_max     0.541
_refine_diff_density_min     -0.293
_refine_ls_extinction_method     none
_refine_ls_extinction_coef     ?
loop_
    _atom_type_symbol
    _atom_type_description
    _atom_type_scat_dispersion_real
    _atom_type_scat_dispersion_imag
    _atom_type_scat_source
    'C' 'C' 0.0033 0.0016
                         'International Tables Vol C Tables 4.2.6.8 and 6.1.1.4'
    'H' 'H' 0.0000 0.0000
                         'International Tables Vol C Tables 4.2.6.8 and 6.1.1.4'
    'N' 'N' 0.0061 0.0033
                         'International Tables Vol C Tables 4.2.6.8 and 6.1.1.4'
    'O' 'O' 0.0106 0.0060
                         'International Tables Vol C Tables 4.2.6.8 and 6.1.1.4'
    'Ni' 'Ni' 0.3393 1.1124
                         'International Tables Vol C Tables 4.2.6.8 and 6.1.1.4'
_computing_data_collection     'SMART (Bruker, 2002)'
_computing_cell_refinement     'SAINT (Bruker , 2002)'
_computing_data_reduction     'SAINT (Bruker , 2002)'
_computing_structure_solution     'SHELXS97 (Sheldrick, 2008)'
_computing_structure_refinement     'SHELXL97 (Sheldrick, 2008)'
_computing_molecular_graphics     'SHELXTL (Sheldrick, 2008)'
_computing_publication_material     'publCIF (Westrip, 2010)'
loop_
    _atom_site_type_symbol
    _atom_site_label
    _atom_site_fract_x
    _atom_site_fract_y
    _atom_site_fract_z
    _atom_site_U_iso_or_equiv
    _atom_site_adp_type
    _atom_site_calc_flag
    _atom_site_refinement_flags
    _atom_site_occupancy
    _atom_site_symmetry_multiplicity
    _atom_site_disorder_assembly
    _atom_site_disorder_group
    Ni Ni1 0.0000 1.0000 0.0000 0.02551(9) Uani d S 1 2 . .
    O O1 0.00030(13) 0.87872(10) 0.09062(7) 0.0356(3) Uani d . 1 1 . .
    O O2 0.56556(16) 0.72951(13) 0.14208(11) 0.0628(4) Uani d . 1 1 . .
    O O3 -0.11891(17) 1.14165(13) 0.06167(9) 0.0535(4) Uani d . 1 1 . .
    O O4 0.0728(2) 1.27774(17) 0.11237(13) 0.0793(5) Uani d . 1 1 . .
    O O5 -0.1945(2) 1.29491(15) 0.12542(11) 0.0695(5) Uani d . 1 1 . .
    N N1 0.13496(15) 0.80628(12) 0.11228(7) 0.0293(3) Uani d . 1 1 . .
    N N2 0.40216(17) 0.73607(13) 0.13945(9) 0.0389(3) Uani d . 1 1 . .
    N N3 0.25299(15) 1.03606(12) 0.04597(7) 0.0288(3) Uani d . 1 1 . .
    N N4 0.50665(16) 1.12494(12) 0.08397(8) 0.0341(3) Uani d . 1 1 . .
    H H4D 0.5873 1.1801 0.0877 0.041 Uiso calc R 1 1 . .
    N N5 -0.07686(18) 1.23919(14) 0.10055(9) 0.0409(3) Uani d . 1 1 . .
    C C1 0.30161(18) 0.83775(14) 0.11699(9) 0.0293(3) Uani d . 1 1 . .
    C C2 0.1134(2) 0.68040(14) 0.14566(10) 0.0335(3) Uani d . 1 1 . .
    C C3 0.2948(2) 0.62185(15) 0.14399(10) 0.0378(4) Uani d . 1 1 . .
    C C4 0.0799(3) 0.70293(19) 0.22840(12) 0.0527(5) Uani d . 1 1 . .
    H H4A -0.0233 0.7523 0.2252 0.079 Uiso calc R 1 1 . .
    H H4B 0.1775 0.7459 0.2593 0.079 Uiso calc R 1 1 . .
    H H4C 0.0644 0.6248 0.2528 0.079 Uiso calc R 1 1 . .
    C C5 -0.0410(2) 0.61400(18) 0.09556(13) 0.0506(5) Uani d . 1 1 . .
    H H5A -0.1470 0.6545 0.1013 0.076 Uiso calc R 1 1 . .
    H H5B -0.0432 0.5293 0.1125 0.076 Uiso calc R 1 1 . .
    H H5C -0.0305 0.6162 0.0412 0.076 Uiso calc R 1 1 . .
    C C6 0.3723(3) 0.5458(2) 0.21666(14) 0.0598(6) Uani d . 1 1 . .
    H H6A 0.4829 0.5128 0.2109 0.090 Uiso calc R 1 1 . .
    H H6B 0.2949 0.4789 0.2224 0.090 Uiso calc R 1 1 . .
    H H6C 0.3880 0.5979 0.2626 0.090 Uiso calc R 1 1 . .
    C C7 0.3019(3) 0.5479(2) 0.06956(14) 0.0571(5) Uani d . 1 1 . .
    H H7A 0.4210 0.5298 0.0677 0.086 Uiso calc R 1 1 . .
    H H7B 0.2505 0.5957 0.0240 0.086 Uiso calc R 1 1 . .
    H H7C 0.2386 0.4717 0.0701 0.086 Uiso calc R 1 1 . .
    C C8 0.36190(18) 0.95783(14) 0.09802(9) 0.0276(3) Uani d . 1 1 . .
    C C9 0.52150(19) 1.01413(14) 0.12285(9) 0.0299(3) Uani d . 1 1 . .
    C C10 0.34633(19) 1.13445(15) 0.03893(10) 0.0337(3) Uani d . 1 1 . .
    H H10A 0.3070 1.2021 0.0070 0.040 Uiso calc R 1 1 . .
    C C11 0.6814(2) 0.98292(17) 0.18240(11) 0.0404(4) Uani d . 1 1 . .
    H H11C 0.7305 1.0575 0.2080 0.061 Uiso calc R 1 1 . .
    H H11D 0.7650 0.9439 0.1566 0.061 Uiso calc R 1 1 . .
    H H11A 0.6515 0.9273 0.2210 0.061 Uiso calc R 1 1 . .
loop_
    _atom_site_aniso_label
    _atom_site_aniso_U_11
    _atom_site_aniso_U_22
    _atom_site_aniso_U_33
    _atom_site_aniso_U_12
    _atom_site_aniso_U_13
    _atom_site_aniso_U_23
    Ni1 0.01760(14) 0.02601(15) 0.03174(15) -0.00258(9) 0.00206(10) 0.00404(10)
    O1 0.0231(5) 0.0370(6) 0.0476(6) 0.0047(4) 0.0095(5) 0.0158(5)
    O2 0.0250(6) 0.0460(8) 0.1147(13) 0.0068(5) 0.0077(7) 0.0061(8)
    O3 0.0379(7) 0.0565(8) 0.0675(9) -0.0097(6) 0.0138(6) -0.0187(7)
    O4 0.0414(8) 0.0697(11) 0.1226(15) -0.0215(8) 0.0061(9) -0.0141(10)
    O5 0.0641(10) 0.0521(9) 0.0981(13) -0.0120(7) 0.0301(9) -0.0232(8)
    N1 0.0246(6) 0.0287(6) 0.0341(6) 0.0005(5) 0.0043(5) 0.0069(5)
    N2 0.0255(6) 0.0314(7) 0.0570(9) 0.0015(5) 0.0010(6) 0.0022(6)
    N3 0.0213(6) 0.0293(6) 0.0349(7) -0.0026(5) 0.0038(5) 0.0022(5)
    N4 0.0240(6) 0.0355(7) 0.0426(7) -0.0093(5) 0.0065(5) 0.0005(6)
    N5 0.0339(7) 0.0410(8) 0.0465(8) -0.0070(6) 0.0048(6) 0.0088(6)
    C1 0.0228(7) 0.0301(7) 0.0335(7) -0.0003(5) 0.0022(5) 0.0008(6)
    C2 0.0318(8) 0.0281(7) 0.0389(8) -0.0039(6) 0.0026(6) 0.0081(6)
    C3 0.0334(8) 0.0277(7) 0.0481(9) 0.0001(6) -0.0021(7) 0.0029(7)
    C4 0.0653(13) 0.0497(11) 0.0470(10) 0.0018(9) 0.0204(9) 0.0140(8)
    C5 0.0362(9) 0.0387(9) 0.0703(13) -0.0094(7) -0.0052(8) 0.0032(9)
    C6 0.0520(12) 0.0473(11) 0.0704(14) 0.0064(9) -0.0113(10) 0.0195(10)
    C7 0.0538(12) 0.0469(11) 0.0690(14) 0.0022(9) 0.0082(10) -0.0133(10)
    C8 0.0219(7) 0.0289(7) 0.0319(7) 0.0002(5) 0.0048(5) -0.0008(6)
    C9 0.0226(7) 0.0356(8) 0.0320(7) -0.0013(6) 0.0064(6) -0.0031(6)
    C10 0.0265(7) 0.0334(8) 0.0408(8) -0.0039(6) 0.0060(6) 0.0049(6)
    C11 0.0240(8) 0.0500(10) 0.0443(9) -0.0005(7) -0.0004(7) -0.0003(7)
_geom_special_details
;
 All esds (except the esd in the dihedral angle between two l.s. planes)
 are estimated using the full covariance matrix.  The cell esds are taken
 into account individually in the estimation of esds in distances, angles
 and torsion angles; correlations between esds in cell parameters are only
 used when they are defined by crystal symmetry.  An approximate (isotropic)
 treatment of cell esds is used for estimating esds involving l.s. planes.
;
loop_
    _geom_bond_atom_site_label_1
    _geom_bond_atom_site_label_2
    _geom_bond_site_symmetry_2
    _geom_bond_distance
    _geom_bond_publ_flag
    Ni1 N3 3_575 2.0206(12) ?
    Ni1 N3 . 2.0206(12) ?
    Ni1 O1 3_575 2.0408(10) ?
    Ni1 O1 . 2.0408(10) ?
    Ni1 O3 . 2.1751(13) ?
    Ni1 O3 3_575 2.1751(13) ?
    O1 N1 . 1.3057(16) ?
    O2 N2 . 1.2733(18) ?
    O3 N5 . 1.256(2) ?
    O4 N5 . 1.221(2) ?
    O5 N5 . 1.246(2) ?
    N1 C1 . 1.3351(18) ?
    N1 C2 . 1.4971(19) ?
    N2 C1 . 1.3603(19) ?
    N2 C3 . 1.501(2) ?
    N3 C10 . 1.3073(19) ?
    N3 C8 . 1.3942(19) ?
    N4 C10 . 1.344(2) ?
    N4 C9 . 1.364(2) ?
    N4 H4D . 0.8600 ?
    C1 C8 . 1.438(2) ?
    C2 C5 . 1.520(2) ?
    C2 C4 . 1.525(3) ?
    C2 C3 . 1.560(2) ?
    C3 C7 . 1.525(3) ?
    C3 C6 . 1.522(3) ?
    C4 H4A . 0.9600 ?
    C4 H4B . 0.9600 ?
    C4 H4C . 0.9600 ?
    C5 H5A . 0.9600 ?
    C5 H5B . 0.9600 ?
    C5 H5C . 0.9600 ?
    C6 H6A . 0.9600 ?
    C6 H6B . 0.9600 ?
    C6 H6C . 0.9600 ?
    C7 H7A . 0.9600 ?
    C7 H7B . 0.9600 ?
    C7 H7C . 0.9600 ?
    C8 C9 . 1.379(2) ?
    C9 C11 . 1.493(2) ?
    C10 H10A . 0.9300 ?
    C11 H11C . 0.9600 ?
    C11 H11D . 0.9600 ?
    C11 H11A . 0.9600 ?
loop_
    _geom_angle_atom_site_label_1
    _geom_angle_atom_site_label_2
    _geom_angle_atom_site_label_3
    _geom_angle_site_symmetry_1
    _geom_angle_site_symmetry_3
    _geom_angle
    _geom_angle_publ_flag
    N3 Ni1 N3 3_575 . 180.0 ?
    N3 Ni1 O1 3_575 3_575 88.25(5) ?
    N3 Ni1 O1 . 3_575 91.75(5) ?
    N3 Ni1 O1 3_575 . 91.75(5) ?
    N3 Ni1 O1 . . 88.25(5) ?
    O1 Ni1 O1 3_575 . 180.00(4) ?
    N3 Ni1 O3 3_575 . 81.15(5) ?
    N3 Ni1 O3 . . 98.85(5) ?
    O1 Ni1 O3 3_575 . 89.55(5) ?
    O1 Ni1 O3 . . 90.45(5) ?
    N3 Ni1 O3 3_575 3_575 98.85(5) ?
    N3 Ni1 O3 . 3_575 81.15(5) ?
    O1 Ni1 O3 3_575 3_575 90.45(5) ?
    O1 Ni1 O3 . 3_575 89.55(5) ?
    O3 Ni1 O3 . 3_575 180.00(6) ?
    N1 O1 Ni1 . . 118.74(8) ?
    N5 O3 Ni1 . . 139.27(11) ?
    O1 N1 C1 . . 126.13(13) ?
    O1 N1 C2 . . 120.40(11) ?
    C1 N1 C2 . . 112.98(12) ?
    O2 N2 C1 . . 125.14(14) ?
    O2 N2 C3 . . 121.44(13) ?
    C1 N2 C3 . . 112.16(12) ?
    C10 N3 C8 . . 105.61(12) ?
    C10 N3 Ni1 . . 129.94(11) ?
    C8 N3 Ni1 . . 124.33(10) ?
    C10 N4 C9 . . 109.33(13) ?
    C10 N4 H4D . . 125.3 ?
    C9 N4 H4D . . 125.3 ?
    O4 N5 O5 . . 121.93(17) ?
    O4 N5 O3 . . 120.99(17) ?
    O5 N5 O3 . . 117.07(15) ?
    N1 C1 N2 . . 108.43(13) ?
    N1 C1 C8 . . 125.18(13) ?
    N2 C1 C8 . . 126.34(13) ?
    N1 C2 C5 . . 110.16(13) ?
    N1 C2 C4 . . 105.75(14) ?
    C5 C2 C4 . . 110.14(16) ?
    N1 C2 C3 . . 100.75(12) ?
    C5 C2 C3 . . 115.06(15) ?
    C4 C2 C3 . . 114.15(14) ?
    N2 C3 C7 . . 105.64(15) ?
    N2 C3 C6 . . 110.44(15) ?
    C7 C3 C6 . . 109.94(17) ?
    N2 C3 C2 . . 101.00(12) ?
    C7 C3 C2 . . 114.39(14) ?
    C6 C3 C2 . . 114.66(16) ?
    C2 C4 H4A . . 109.5 ?
    C2 C4 H4B . . 109.5 ?
    H4A C4 H4B . . 109.5 ?
    C2 C4 H4C . . 109.5 ?
    H4A C4 H4C . . 109.5 ?
    H4B C4 H4C . . 109.5 ?
    C2 C5 H5A . . 109.5 ?
    C2 C5 H5B . . 109.5 ?
    H5A C5 H5B . . 109.5 ?
    C2 C5 H5C . . 109.5 ?
    H5A C5 H5C . . 109.5 ?
    H5B C5 H5C . . 109.5 ?
    C3 C6 H6A . . 109.5 ?
    C3 C6 H6B . . 109.5 ?
    H6A C6 H6B . . 109.5 ?
    C3 C6 H6C . . 109.5 ?
    H6A C6 H6C . . 109.5 ?
    H6B C6 H6C . . 109.5 ?
    C3 C7 H7A . . 109.5 ?
    C3 C7 H7B . . 109.5 ?
    H7A C7 H7B . . 109.5 ?
    C3 C7 H7C . . 109.5 ?
    H7A C7 H7C . . 109.5 ?
    H7B C7 H7C . . 109.5 ?
    C9 C8 N3 . . 109.59(13) ?
    C9 C8 C1 . . 130.05(14) ?
    N3 C8 C1 . . 120.35(13) ?
    N4 C9 C8 . . 104.39(13) ?
    N4 C9 C11 . . 121.00(14) ?
    C8 C9 C11 . . 134.40(15) ?
    N3 C10 N4 . . 111.07(14) ?
    N3 C10 H10A . . 124.5 ?
    N4 C10 H10A . . 124.5 ?
    C9 C11 H11C . . 109.5 ?
    C9 C11 H11D . . 109.5 ?
    H11C C11 H11D . . 109.5 ?
    C9 C11 H11A . . 109.5 ?
    H11C C11 H11A . . 109.5 ?
    H11D C11 H11A . . 109.5 ?
data_global
_journal_date_recd_electronic     2011-09-04
_journal_date_accepted     2011-09-30
_journal_name_full     'Acta Crystallographica, Section E'
_journal_year     2011
_journal_volume     67
_journal_issue     11
_journal_page_first     m1506
_journal_page_last     m1506
_journal_paper_category     QM
_journal_coeditor_code     BG2419
_publ_contact_author_name     'Zhi Yong Gao'
_publ_contact_author_address
;
College of Chemistry and Environmental Science
Henan Normal University
Xinxiang
453002
People's Republic of China
;
_publ_contact_author_email     'gaozhy201@sohu.com'
_publ_contact_author_fax     '86 373 3326336'
_publ_contact_author_phone     '86 373 3326209'
_publ_section_title
;\
Bis(nitrato-\k<i>O</i>)bis[4,4,5,5-tetramethyl-2-(5-methyl-1<i>H</i>-imidazol-\
4-yl-\k<i>N</i>^3^)-2-imidazoline-1-oxyl 3-oxide-\k<i>O</i>]nickel(II)
;
loop_
    _publ_author_name
    _publ_author_footnote
    _publ_author_address
    'Jiu Li Chang' .
;
College of Chemistry and Environmental Science
Henan Normal University
Xinxiang 453002
People's Republic of China
;
    'Zhi Yong Gao' .
;
College of Chemistry and Environmental Science
Henan Normal University
Xinxiang 453002
People's Republic of China
;
