# Supplementary material for: Bis(nitrato-κO)bis­[4,4,5,5-tetra­methyl-2-(5-methyl-1H-imidazol-4-yl-κN 3)-2-imidazoline-1-oxyl 3-oxide-κO]nickel(II)
Source: Acta Crystallogr Sect E Struct Rep Online. 2011 Oct 8;67(Pt 11):m1506. doi: 10.1107/S1600536811040402 (PMC3246937; doi:10.1107/S1600536811040402)
Supplement: Supplementary file 2 [file e-67-m1506-Isup2.hkl]

# 
# h,k,l, Fc-squared, Fo-squared, sigma(Fo-squared) and status flag 
# 
data_I
 
_shelx_title '    I in space group P 21/n' 
_shelx_refln_list_code          4 
_shelx_F_calc_maximum      150.58 
_exptl_crystal_F_000       688.00 
_reflns_d_resolution_high  0.7697 
 
loop_ 
 _symmetry_equiv_pos_as_xyz 
 'x, y, z' 
 '-x+1/2, y+1/2, -z+1/2' 
 '-x, -y, -z' 
 'x-1/2, -y-1/2, z-1/2' 
 
_cell_length_a     7.8313 
_cell_length_b    10.7772 
_cell_length_c    17.3009 
_cell_angle_alpha  90.000 
_cell_angle_beta  101.464 
_cell_angle_gamma  90.000 
 
_shelx_F_squared_multiplier     1.000 
 
loop_ 
 _refln_index_h 
 _refln_index_k 
 _refln_index_l 
 _refln_F_squared_calc 
 _refln_F_squared_meas 
 _refln_F_squared_sigma 
 _refln_observed_status 
   2   0   0     7243.35     7648.13     47.83 o 
   4   0   0      455.64      524.77      6.22 o 
   6   0   0      781.92      915.52     10.39 o 
   8   0   0      595.38      605.52     12.38 o 
   1   1   0      197.29      199.95      2.03 o 
   2   1   0     3204.49     3386.96     16.03 o 
   3   1   0     1244.12     1261.83      7.37 o 
   4   1   0        2.74        3.19      0.67 o 
   5   1   0      294.34      280.31      3.41 o 
   6   1   0      262.75      257.25      4.15 o 
   7   1   0      314.44      300.12      6.53 o 
   8   1   0       12.71        4.40      1.82 o 
   9   1   0      419.69      433.49     11.49 o 
   0   2   0      101.99      107.24      8.65 o 
   1   2   0     1073.68     1164.31      7.01 o 
   2   2   0      128.65      111.02      1.46 o 
   3   2   0     1754.55     1819.00     14.44 o 
   4   2   0     6564.38     6838.04     31.89 o 
   5   2   0       58.27       72.57      2.23 o 
   6   2   0     2896.00     2865.54     18.41 o 
   7   2   0       27.73       32.76      2.03 o 
   8   2   0      954.43      923.46     12.92 o 
   9   2   0       27.83       20.72      3.79 o 
   1   3   0     2284.49     2432.27     12.00 o 
   2   3   0     2262.77     2469.94     12.45 o 
   3   3   0      903.95      890.95      6.57 o 
   4   3   0        2.34        5.08      0.74 o 
   5   3   0     1114.67     1142.16      9.29 o 
   6   3   0      251.54      232.55      4.09 o 
   7   3   0       70.28       74.13      3.99 o 
   8   3   0       11.35        9.66      2.34 o 
   9   3   0      115.36      106.73      9.25 o 
   0   4   0     5461.92     5428.77     35.44 o 
   1   4   0      978.18      981.84     10.29 o 
   2   4   0      934.29      880.28      5.80 o 
   3   4   0       18.94       37.27      1.20 o 
   4   4   0       83.86       69.59      2.04 o 
   5   4   0       22.30       21.65      1.52 o 
   6   4   0       69.18       74.43      3.02 o 
   7   4   0        1.23       -0.83      1.89 o 
   8   4   0       14.34       16.19      6.90 o 
   9   4   0        7.03       -0.76      6.01 o 
   1   5   0      505.52      460.75      3.92 o 
   2   5   0     1091.15     1169.76      7.44 o 
   3   5   0     1988.90     1950.13     11.24 o 
   4   5   0        2.51        0.51      1.33 o 
   5   5   0       62.11       63.40      2.85 o 
   6   5   0      932.73      885.06     10.23 o 
   7   5   0      590.65      593.86      8.70 o 
   8   5   0        8.25        9.26      2.57 o 
   9   5   0       42.69       40.73      6.51 o 
   0   6   0     1625.48     1855.10     15.26 o 
   1   6   0      399.37      371.27      3.71 o 
   2   6   0       60.57       63.58      1.61 o 
   3   6   0      188.84      189.67      3.90 o 
   4   6   0      695.15      699.32      8.71 o 
   5   6   0       23.90       19.54      1.93 o 
   6   6   0     1335.57     1281.39     13.23 o 
   7   6   0       57.06       66.21      3.40 o 
   8   6   0      377.65      383.12      8.87 o 
   9   6   0        9.78       14.56      4.67 o 
   1   7   0      318.93      277.90      3.68 o 
   2   7   0       14.44       12.99      1.27 o 
   3   7   0      602.77      621.09      7.69 o 
   4   7   0        1.80        0.24      1.20 o 
   5   7   0      250.38      246.55      5.30 o 
   6   7   0        0.01       -0.25      1.54 o 
   7   7   0      145.82      142.29      5.55 o 
   8   7   0        5.00       12.90      2.94 o 
   0   8   0     2550.81     2628.95     27.23 o 
   1   8   0        9.68        7.62      1.21 o 
   2   8   0     2900.36     2941.98     18.76 o 
   3   8   0        8.93       11.02      1.73 o 
   4   8   0     1232.33     1230.06     12.61 o 
   5   8   0      135.20      115.81      5.77 o 
   6   8   0      415.40      419.40      8.02 o 
   7   8   0        0.10        1.09      2.25 o 
   8   8   0       82.95       78.10      5.14 o 
   1   9   0      505.76      489.99      7.03 o 
   2   9   0      123.89      115.58      3.67 o 
   3   9   0      229.71      237.47      5.26 o 
   4   9   0        7.25        9.33      1.96 o 
   5   9   0      119.31      124.77      4.41 o 
   6   9   0        5.51       -0.06      1.88 o 
   7   9   0       55.96       66.56      4.52 o 
   0  10   0      113.87      127.91      5.61 o 
   1  10   0      109.33      102.82      3.66 o 
   2  10   0      688.75      647.01     10.56 o 
   3  10   0      403.22      414.06      8.68 o 
   4  10   0      527.34      516.29      8.59 o 
   5  10   0       94.06       88.05      4.04 o 
   6  10   0      292.77      286.29      8.25 o 
   1  11   0       30.55       30.77      3.07 o 
   2  11   0       21.77       20.21      4.37 o 
   3  11   0      162.43      166.64      5.96 o 
   4  11   0       65.77       60.63      4.27 o 
   5  11   0      170.99      169.00      6.55 o 
   6  11   0        5.33        8.54      4.23 o 
   0  12   0       60.59       62.91      8.50 o 
   1  12   0       12.01        9.54      2.58 o 
   2  12   0      174.25      163.74      6.11 o 
   3  12   0        2.30        2.72      2.41 o 
   4  12   0       37.32       54.73      4.40 o 
   5  12   0        5.95        4.17      2.84 o 
   1  13   0      243.04      247.58     10.53 o 
   2  13   0        0.02        0.16      2.39 o 
   3  13   0      179.63      210.02      7.77 o 
   0  14   0        1.95        8.18      5.16 o 
  -9   0   1      306.32      354.64     14.63 o 
  -7   0   1       16.16       17.05      2.67 o 
  -5   0   1      239.45      267.98      4.72 o 
  -3   0   1     6875.21     7389.47     54.81 o 
  -1   0   1    18947.53    19086.66    148.47 o 
   1   0   1      149.09      213.03      3.07 o 
   3   0   1     2565.10     2771.44     19.70 o 
   5   0   1      526.82      541.67      6.96 o 
   7   0   1     1772.27     1675.49     21.48 o 
   9   0   1      237.08      270.81     13.01 o 
 -10   1   1      124.62      131.71      9.04 o 
  -9   1   1       47.36       48.41      4.69 o 
  -8   1   1     1619.27     1611.75     17.89 o 
  -7   1   1     1082.69     1093.34     13.98 o 
  -6   1   1     2725.53     2714.36     17.42 o 
  -5   1   1      761.13      767.97      6.11 o 
  -4   1   1      959.66      947.12      6.46 o 
  -3   1   1      564.04      619.40      5.82 o 
  -2   1   1     7147.66     7356.69     32.62 o 
  -1   1   1     6402.29     6925.50     49.40 o 
   1   1   1     2100.72     2022.51     12.06 o 
   2   1   1     1080.37     1042.09      6.67 o 
   3   1   1     1279.88     1263.64      7.38 o 
   4   1   1     3192.15     3292.46     16.81 o 
   5   1   1      134.39      155.78      2.55 o 
   6   1   1      747.15      760.30      7.50 o 
   7   1   1      189.16      171.08      5.18 o 
   8   1   1      929.45      906.81     14.33 o 
   9   1   1        1.66        5.20      2.52 o 
  -9   2   1      209.34      194.27      7.95 o 
  -8   2   1       23.54       22.21      2.76 o 
  -7   2   1      244.71      259.53      4.22 o 
  -6   2   1      253.64      233.45      4.01 o 
  -5   2   1     1010.40     1036.85      7.46 o 
  -4   2   1       43.46       49.25      1.41 o 
  -3   2   1     2930.56     2954.54     14.76 o 
  -2   2   1     4148.93     4110.91     19.13 o 
  -1   2   1       98.54       85.01      1.17 o 
   0   2   1     2955.24     2859.29     14.63 o 
   1   2   1       15.01       36.09      1.16 o 
   2   2   1      569.39      562.62      4.44 o 
   3   2   1     6806.07     7002.08     35.43 o 
   4   2   1       94.69       96.25      1.86 o 
   5   2   1      609.50      590.14      6.49 o 
   6   2   1       23.07       23.76      1.67 o 
   7   2   1      301.08      301.90      5.11 o 
   8   2   1        2.79        1.01      1.72 o 
   9   2   1      102.52       96.08      6.06 o 
  -9   3   1        0.00       -1.31      4.09 o 
  -8   3   1      109.14      113.59      4.79 o 
  -7   3   1      184.81      200.92      4.64 o 
  -6   3   1      128.75      142.49      3.24 o 
  -5   3   1        2.81        6.58      1.11 o 
  -4   3   1     3426.26     3564.44     18.18 o 
  -3   3   1     1239.52     1392.95      7.37 o 
  -2   3   1     4329.09     4414.36     19.23 o 
  -1   3   1     2306.72     2475.08     14.14 o 
   0   3   1     1670.46     1868.54     10.53 o 
   1   3   1     1027.69     1007.15      6.55 o 
   2   3   1       11.59       17.82      0.73 o 
   3   3   1     1944.65     2120.29     14.33 o 
   4   3   1     1144.39     1096.81      8.51 o 
   5   3   1        0.55       -0.30      0.86 o 
   6   3   1        6.06        6.35      1.63 o 
   7   3   1        7.16        3.76      1.39 o 
   8   3   1      127.74      128.79     10.35 o 
   9   3   1       12.35        7.09      5.40 o 
  -9   4   1      213.63      222.86     12.86 o 
  -8   4   1       35.99       41.83      4.41 o 
  -7   4   1        2.40        3.28      1.37 o 
  -6   4   1      578.47      599.43      7.77 o 
  -5   4   1      838.34      835.62      7.73 o 
  -4   4   1        0.23       -0.20      0.61 o 
  -3   4   1     1327.21     1223.37      7.76 o 
  -2   4   1      776.29      812.35      5.54 o 
  -1   4   1       36.00       19.72      0.95 o 
   0   4   1      103.82      124.87      1.78 o 
   1   4   1      588.47      532.09      6.01 o 
   2   4   1      210.45      194.65      3.07 o 
   3   4   1       27.70       15.05      0.80 o 
   4   4   1      541.48      595.70      5.93 o 
   5   4   1     1178.68     1179.92     12.70 o 
   6   4   1       93.39       93.35      2.87 o 
   7   4   1      676.73      683.10      9.19 o 
   8   4   1       36.92       45.85      3.66 o 
   9   4   1       12.08        5.62      3.39 o 
  -9   5   1        3.26        3.56      4.33 o 
  -8   5   1      313.81      299.71      9.52 o 
  -7   5   1      108.50       96.84      4.31 o 
  -6   5   1      200.81      194.23      7.18 o 
  -5   5   1      616.99      645.64      6.84 o 
  -4   5   1       52.30       47.35      1.81 o 
  -3   5   1       83.78      111.17      2.27 o 
  -2   5   1       80.64       53.74      1.45 o 
  -1   5   1     1696.28     1743.40     10.75 o 
   0   5   1      514.74      558.35      5.47 o 
   1   5   1     3655.18     3787.90     20.76 o 
   2   5   1      330.44      272.88      3.47 o 
   3   5   1      236.03      303.44      3.22 o 
   4   5   1     2459.53     2362.51     15.31 o 
   5   5   1       32.12       22.41      1.93 o 
   6   5   1      737.47      699.13      9.01 o 
   7   5   1       22.87       25.72      2.44 o 
   8   5   1       72.44       63.88      4.03 o 
   9   5   1        8.00        5.56      3.53 o 
  -9   6   1      182.32      200.09     12.69 o 
  -8   6   1        1.99        2.13      2.32 o 
  -7   6   1      335.43      343.83      7.85 o 
  -6   6   1       54.53       54.17      2.90 o 
  -5   6   1      132.75      162.94      4.17 o 
  -4   6   1       50.17       45.78      2.29 o 
  -3   6   1      542.37      527.61      4.88 o 
  -2   6   1       32.56       28.53      1.22 o 
  -1   6   1     1213.34     1281.59      8.98 o 
   0   6   1       20.04       26.60      1.16 o 
   1   6   1      696.28      729.70      6.43 o 
   2   6   1      915.04      922.95      7.62 o 
   3   6   1      248.02      247.57      4.52 o 
   4   6   1        1.67        2.36      1.28 o 
   5   6   1       36.08       34.86      2.33 o 
   6   6   1      156.47      145.62      5.43 o 
   7   6   1      363.07      334.70      6.79 o 
   8   6   1       36.83       35.59      3.51 o 
  -8   7   1      209.74      217.56      9.33 o 
  -7   7   1      207.99      207.90      6.50 o 
  -6   7   1     1165.33     1127.87     12.81 o 
  -5   7   1       59.92       60.09      3.46 o 
  -4   7   1     1632.91     1679.16     14.69 o 
  -3   7   1      244.84      249.72      4.71 o 
  -2   7   1     1495.18     1458.39     14.32 o 
  -1   7   1        9.65       10.58      1.17 o 
   0   7   1     5389.23     5384.72     24.69 o 
   1   7   1      233.86      221.99      3.55 o 
   2   7   1     1408.07     1463.74     14.03 o 
   3   7   1      158.48      153.66      3.86 o 
   4   7   1      123.26      132.67      5.47 o 
   5   7   1      896.66      843.67     12.67 o 
   6   7   1      188.77      196.59      5.20 o 
   7   7   1        3.56        4.58      2.00 o 
   8   7   1      129.72      118.66      6.97 o 
  -8   8   1       65.33       73.17      4.80 o 
  -7   8   1       86.59       93.00      4.89 o 
  -6   8   1       15.52       12.29      2.49 o 
  -5   8   1      247.46      259.91      5.71 o 
  -4   8   1       22.24       21.15      2.13 o 
  -3   8   1      151.51      153.44      4.72 o 
  -2   8   1       21.82       24.81      1.83 o 
  -1   8   1      152.38      130.49      2.98 o 
   0   8   1        3.17        2.70      1.07 o 
   1   8   1      943.60      934.70      8.43 o 
   2   8   1        0.00        1.92      1.38 o 
   3   8   1     2207.67     2234.44     21.20 o 
   4   8   1       64.01       65.02      3.06 o 
   5   8   1      226.64      216.58      5.32 o 
   6   8   1        4.12        4.20      2.25 o 
   7   8   1      109.92      123.46      5.53 o 
   8   8   1       29.32       35.86      3.90 o 
  -7   9   1        1.92       -0.48      2.31 o 
  -6   9   1      593.67      615.40     11.28 o 
  -5   9   1      113.63      112.67      4.94 o 
  -4   9   1      160.78      157.42      4.57 o 
  -3   9   1       56.27       47.17      2.67 o 
  -2   9   1     1160.21     1114.28     12.64 o 
  -1   9   1       31.51       22.90      1.98 o 
   0   9   1      197.64      214.00      4.61 o 
   1   9   1      326.24      320.75      5.64 o 
   2   9   1      646.25      621.99      8.28 o 
   3   9   1      526.54      527.54      7.91 o 
   4   9   1      976.41      932.89     11.33 o 
   5   9   1      200.03      206.95      5.50 o 
   6   9   1      337.68      351.61      7.41 o 
   7   9   1       24.30       31.58      3.72 o 
  -7  10   1       73.31       72.19      4.88 o 
  -6  10   1        1.01        0.60      2.30 o 
  -5  10   1      332.52      329.64     17.64 o 
  -4  10   1        8.16       13.79      2.61 o 
  -3  10   1      161.28      166.62      5.64 o 
  -2  10   1      196.07      198.50      6.10 o 
  -1  10   1      398.57      407.35      6.77 o 
   0  10   1      153.72      158.11      3.91 o 
   1  10   1     1055.03     1072.79     16.49 o 
   2  10   1       92.21       90.85      4.29 o 
   3  10   1        4.75        7.52      2.29 o 
   4  10   1       20.99       18.27      2.39 o 
   5  10   1      208.36      215.73      5.92 o 
   6  10   1       20.43       17.99      3.16 o 
  -6  11   1       81.09       70.94      7.82 o 
  -5  11   1        0.34        1.20      2.49 o 
  -4  11   1      230.70      243.22      7.35 o 
  -3  11   1       40.90       50.39      4.91 o 
  -2  11   1      229.58      229.99      6.55 o 
  -1  11   1      183.46      164.05      4.70 o 
   0  11   1       92.66       95.67      3.81 o 
   1  11   1       68.34       65.24      3.88 o 
   2  11   1      176.70      165.24      5.86 o 
   3  11   1       43.90       47.46      3.74 o 
   4  11   1       71.14       76.07      4.58 o 
   5  11   1       29.63       38.33      3.95 o 
   6  11   1       33.69       31.93      6.95 o 
  -5  12   1       91.60      103.44      7.08 o 
  -4  12   1        4.99        3.30      2.68 o 
  -3  12   1       27.56       35.47      3.66 o 
  -2  12   1        9.05       12.93      2.86 o 
  -1  12   1       60.11       54.93      3.98 o 
   0  12   1       14.03       17.29      2.86 o 
   1  12   1      277.78      259.17      7.37 o 
   2  12   1       25.10       27.88      3.34 o 
   3  12   1       63.55       69.23      4.91 o 
   4  12   1       38.38       38.70      3.95 o 
   5  12   1       56.72       49.91      4.53 o 
  -3  13   1       29.38       27.94      3.78 o 
  -2  13   1       21.62       23.34      3.41 o 
  -1  13   1        0.01       -1.02      2.34 o 
   0  13   1       50.79       48.78      5.01 o 
   1  13   1        0.35       -2.29      2.29 o 
   2  13   1      115.20      123.18      5.80 o 
   3  13   1       14.86       17.64      4.41 o 
 -10   0   2       56.52       74.42      8.58 o 
  -8   0   2     1680.73     1674.26     32.16 o 
  -6   0   2      875.20      934.42     11.60 o 
  -4   0   2    10964.91    11929.85     75.14 o 
  -2   0   2        7.57       11.07      0.81 o 
   2   0   2     7082.85     7393.37     56.22 o 
   4   0   2      154.93      130.82      2.97 o 
   6   0   2     1158.49     1120.04     19.60 o 
   8   0   2      334.77      309.24      9.05 o 
 -10   1   2        2.92        2.12      3.34 o 
  -9   1   2      427.53      452.04     18.37 o 
  -8   1   2        1.32        5.25      3.18 o 
  -7   1   2      157.65      156.92      3.54 o 
  -6   1   2      158.90      166.49      2.93 o 
  -5   1   2      906.58      833.47      6.44 o 
  -4   1   2       13.63        4.31      0.67 o 
  -3   1   2     1072.39     1106.14      6.79 o 
  -2   1   2        2.47       -0.38      0.38 o 
  -1   1   2      679.98      798.90      4.85 o 
   0   1   2     3382.02     3295.01     18.67 o 
   1   1   2     3256.51     3360.88     17.15 o 
   2   1   2      171.76      183.23      2.33 o 
   3   1   2     1985.96     2005.04     16.79 o 
   4   1   2      412.62      510.80      4.95 o 
   5   1   2     1130.87     1104.65      8.92 o 
   6   1   2       60.96       47.80      2.42 o 
   7   1   2      404.97      406.03      6.79 o 
   8   1   2        9.58        6.72      2.67 o 
   9   1   2       66.51       63.10      3.76 o 
 -10   2   2       54.64       47.22      5.14 o 
  -9   2   2       27.12       25.60      3.95 o 
  -8   2   2      368.20      354.91      9.48 o 
  -7   2   2       98.67      100.03      3.36 o 
  -6   2   2      714.45      647.79      7.65 o 
  -5   2   2      952.15      989.15      7.24 o 
  -4   2   2      912.88      915.97      6.39 o 
  -3   2   2      297.89      248.34      3.16 o 
  -2   2   2      525.09      537.41      3.81 o 
  -1   2   2      425.97      464.03      2.90 o 
   0   2   2     3914.47     4196.69     20.99 o 
   1   2   2     2179.60     2299.61     14.15 o 
   2   2   2     3632.47     3812.01     20.07 o 
   3   2   2     2927.27     3145.35     17.71 o 
   4   2   2     4397.48     4399.29     24.33 o 
   5   2   2      660.07      684.22      6.75 o 
   6   2   2        8.79       16.22      1.66 o 
   7   2   2       21.84       17.24      2.08 o 
   8   2   2      451.31      471.17      7.98 o 
   9   2   2       16.74       25.64      9.86 o 
  -9   3   2       88.99       90.15     13.71 o 
  -8   3   2       62.08       63.99      3.18 o 
  -7   3   2       27.68       19.68      1.99 o 
  -6   3   2      263.39      260.47      4.27 o 
  -5   3   2     2650.59     2696.80     15.05 o 
  -4   3   2       88.98       98.69      1.95 o 
  -3   3   2     3225.95     3191.64     16.08 o 
  -2   3   2      678.48      668.40      4.65 o 
  -1   3   2       42.47       32.64      0.99 o 
   0   3   2     1360.56     1379.01      8.34 o 
   1   3   2     3000.04     2976.46     16.01 o 
   2   3   2        6.70        2.83      0.61 o 
   3   3   2      225.56      191.80      2.83 o 
   4   3   2      202.96      211.24      3.35 o 
   5   3   2     1608.91     1524.94     11.46 o 
   6   3   2        9.23        9.81      1.40 o 
   7   3   2     1296.04     1236.44     15.23 o 
   8   3   2       80.65       95.10      4.70 o 
   9   3   2       35.65       27.75      4.45 o 
  -9   4   2       24.47       23.75      6.31 o 
  -8   4   2      338.71      356.44      7.94 o 
  -7   4   2      109.43      119.22      3.78 o 
  -6   4   2      617.89      600.34      6.80 o 
  -5   4   2      239.70      233.65      3.82 o 
  -4   4   2     1604.62     1564.40      9.75 o 
  -3   4   2       14.16       11.63      0.85 o 
  -2   4   2     1307.52     1173.27      6.73 o 
  -1   4   2        5.07        5.10      0.61 o 
   0   4   2       52.07       52.36      2.17 o 
   1   4   2     1161.13     1262.88      8.34 o 
   2   4   2       23.51       34.41      1.20 o 
   3   4   2       96.53       95.45      2.09 o 
   4   4   2     1291.66     1334.14     10.02 o 
   5   4   2       14.92       19.43      1.49 o 
   6   4   2       55.01       45.76      2.55 o 
   7   4   2       11.42       11.24      1.97 o 
   8   4   2       73.83       67.94      4.26 o 
   9   4   2       51.44       46.17     14.31 o 
  -9   5   2      104.94       91.09      9.01 o 
  -8   5   2       30.83       35.60      3.37 o 
  -7   5   2      261.60      263.32      6.63 o 
  -6   5   2        1.41        2.43      1.20 o 
  -5   5   2      212.33      192.01      3.60 o 
  -4   5   2     1248.20     1290.37      8.78 o 
  -3   5   2        3.43        7.61      0.81 o 
  -2   5   2      349.92      447.95      4.09 o 
  -1   5   2     4363.88     4642.83     22.40 o 
   0   5   2        0.08       -0.28      0.54 o 
   1   5   2      925.90      957.63     11.78 o 
   2   5   2       86.93       52.88      1.63 o 
   3   5   2     2511.57     2548.64     17.76 o 
   4   5   2      103.56      123.06      3.39 o 
   5   5   2     1113.76     1049.88     10.94 o 
   6   5   2       23.66       20.88      2.12 o 
   7   5   2      364.30      377.24      7.05 o 
   8   5   2        2.46        4.43      2.52 o 
   9   5   2       87.78       75.66      6.16 o 
  -9   6   2       30.90       13.12      3.76 o 
  -8   6   2      341.30      339.22      9.32 o 
  -7   6   2      266.93      280.52      9.52 o 
  -6   6   2      137.63      145.25      4.94 o 
  -5   6   2        2.96        1.07      1.31 o 
  -4   6   2      850.89      830.24      8.56 o 
  -3   6   2     1037.02     1039.63      7.56 o 
  -2   6   2     1639.40     1683.47     10.29 o 
  -1   6   2      124.45      119.79      2.17 o 
   0   6   2     1637.62     1587.31      9.58 o 
   1   6   2      124.77      101.31      2.30 o 
   2   6   2      256.23      227.33      3.44 o 
   3   6   2       23.78       36.23      2.04 o 
   4   6   2      195.27      185.77      4.28 o 
   5   6   2      711.58      679.44      8.84 o 
   6   6   2      557.14      523.82      8.12 o 
   7   6   2       84.54       93.17      3.95 o 
   8   6   2      211.63      197.28      6.65 o 
  -8   7   2        1.61       -1.66      2.20 o 
  -7   7   2      137.34      138.37      5.41 o 
  -6   7   2       10.92        8.76      2.29 o 
  -5   7   2      454.72      474.24      7.26 o 
  -4   7   2     1028.35     1032.43     10.71 o 
  -3   7   2      868.44      856.45      7.91 o 
  -2   7   2        8.95        6.29      0.95 o 
  -1   7   2      356.28      353.33      3.97 o 
   0   7   2       56.06       63.09      2.88 o 
   1   7   2     1338.17     1315.51     10.34 o 
   2   7   2      232.24      242.20      4.60 o 
   3   7   2      463.80      490.61     10.50 o 
   4   7   2      507.47      527.62      7.62 o 
   5   7   2      116.11      125.97      4.08 o 
   6   7   2       21.56       20.81      2.43 o 
   7   7   2      333.05      336.92      7.64 o 
   8   7   2       16.04       14.97      3.04 o 
  -8   8   2      401.05      417.54     12.07 o 
  -7   8   2        1.15        2.52      3.60 o 
  -6   8   2      710.45      694.23     11.44 o 
  -5   8   2      155.10      148.16      4.40 o 
  -4   8   2       83.99       80.83      3.24 o 
  -3   8   2      135.78      138.64      3.75 o 
  -2   8   2      469.00      453.29      5.62 o 
  -1   8   2      198.00      192.05      4.62 o 
   0   8   2     1400.46     1373.89     10.83 o 
   1   8   2      445.45      449.47      5.59 o 
   2   8   2     2731.20     2770.36     20.74 o 
   3   8   2      431.22      422.68      6.77 o 
   4   8   2      561.36      568.41      8.31 o 
   5   8   2       17.64       15.58      2.22 o 
   6   8   2       81.81       87.41      3.95 o 
   7   8   2       26.06       32.24      3.69 o 
  -7   9   2      157.93      179.13      8.48 o 
  -6   9   2       16.92       17.95      2.92 o 
  -5   9   2      145.60      144.95      4.62 o 
  -4   9   2        0.05       -1.45      1.45 o 
  -3   9   2      377.33      358.77      9.62 o 
  -2   9   2      297.31      257.93      5.18 o 
  -1   9   2      171.45      161.27      4.67 o 
   0   9   2        8.78        7.82      1.48 o 
   1   9   2      797.80      777.50      8.05 o 
   2   9   2        1.16        2.86      1.48 o 
   3   9   2      238.17      229.09      5.81 o 
   4   9   2       49.56       54.53      3.10 o 
   5   9   2      203.91      204.04      5.58 o 
   6   9   2        2.15        3.21      2.01 o 
   7   9   2      158.57      164.02      5.65 o 
  -7  10   2       14.58       18.36      4.37 o 
  -6  10   2       64.74       65.45      4.41 o 
  -5  10   2       46.81       52.89      4.94 o 
  -4  10   2      271.85      299.83      7.51 o 
  -3  10   2        1.08        3.07      1.96 o 
  -2  10   2     1716.89     1638.66     18.06 o 
  -1  10   2      356.79      325.95      6.11 o 
   0  10   2       78.15       79.53      3.75 o 
   1  10   2      296.87      262.15      8.28 o 
   2  10   2        7.94        4.50      1.95 o 
   3  10   2       62.90       72.91      3.49 o 
   4  10   2      203.63      204.30      5.53 o 
   5  10   2       60.60       60.56      3.78 o 
   6  10   2      277.75      288.21      8.18 o 
  -6  11   2        0.54        1.47      3.23 o 
  -5  11   2      105.29      104.96      8.74 o 
  -4  11   2        1.72        0.33      2.18 o 
  -3  11   2       91.03      101.31      5.95 o 
  -2  11   2       36.44       33.54      3.25 o 
  -1  11   2      431.32      461.48      8.33 o 
   0  11   2        1.08       -0.61      1.69 o 
   1  11   2      295.69      282.68      9.60 o 
   2  11   2        0.25       -1.78      1.78 o 
   3  11   2       82.68       87.41      4.66 o 
   4  11   2       49.98       54.35      4.13 o 
   5  11   2       86.22       78.55      4.14 o 
  -5  12   2       28.41       36.10      5.27 o 
  -4  12   2        6.84        7.17      2.89 o 
  -3  12   2        0.81       -1.29      2.23 o 
  -2  12   2      323.54      325.59      8.47 o 
  -1  12   2       14.99       15.56      2.78 o 
   0  12   2       29.67       26.00      3.40 o 
   1  12   2        1.84        2.32      2.18 o 
   2  12   2       58.29       53.75      4.08 o 
   3  12   2        2.98        2.43      2.28 o 
   4  12   2      134.77      146.85      6.33 o 
  -3  13   2        9.25        7.71      3.00 o 
  -2  13   2        0.05        1.76      2.49 o 
  -1  13   2       75.96       79.31      4.79 o 
   0  13   2        9.49       10.80      2.88 o 
   1  13   2      187.87      189.72      8.22 o 
   2  13   2       21.96       20.53      3.44 o 
   3  13   2      192.96      218.62     17.09 o 
  -9   0   3      255.88      253.63     12.48 o 
  -7   0   3       54.77       79.07      4.14 o 
  -5   0   3      219.49      210.78      4.15 o 
  -3   0   3      131.67      133.28      2.56 o 
  -1   0   3    12626.97    12470.72     97.24 o 
   1   0   3      484.32      470.76      4.50 o 
   3   0   3     7558.20     7626.43     96.68 o 
   5   0   3     3001.22     3055.31     23.48 o 
   7   0   3      356.35      361.64      9.21 o 
   9   0   3      200.87      201.45      8.38 o 
 -10   1   3       91.83       97.07     14.44 o 
  -9   1   3       18.69       11.81      3.37 o 
  -8   1   3      605.65      611.18     12.58 o 
  -7   1   3      793.46      752.79      8.82 o 
  -6   1   3     1141.23     1155.46      8.53 o 
  -5   1   3       32.25       17.55      1.10 o 
  -4   1   3     1620.76     1715.64      9.91 o 
  -3   1   3      803.91      816.86      5.34 o 
  -2   1   3       99.98       99.54      1.58 o 
  -1   1   3     1297.99     1343.02      7.64 o 
   0   1   3     4841.20     5178.83     23.25 o 
   1   1   3     7460.58     7557.54     36.88 o 
   2   1   3     3671.70     3734.52     20.61 o 
   3   1   3     1465.93     1552.84      8.85 o 
   4   1   3      255.79      233.53      2.98 o 
   5   1   3     1392.10     1436.02     10.78 o 
   6   1   3       79.60       67.15      4.54 o 
   7   1   3     1167.23     1148.04     12.28 o 
   8   1   3      362.50      352.46      6.96 o 
   9   1   3       19.96       19.42      2.72 o 
 -10   2   3        2.89        5.14      3.43 o 
  -9   2   3      115.28      112.47      5.19 o 
  -8   2   3        7.11        4.50      1.90 o 
  -7   2   3      818.08      812.97     15.06 o 
  -6   2   3       66.50       64.35      3.02 o 
  -5   2   3     2389.98     2361.99     15.56 o 
  -4   2   3       10.14        3.28      0.67 o 
  -3   2   3       17.91       23.27      0.91 o 
  -2   2   3      808.25      817.72      5.11 o 
  -1   2   3    14005.34    14807.38     66.48 o 
   0   2   3      635.47      564.24      4.15 o 
   1   2   3     1376.32     1351.68     10.89 o 
   2   2   3      226.83      238.49      2.83 o 
   3   2   3     1309.22     1284.46      8.96 o 
   4   2   3        9.51       12.59      1.11 o 
   5   2   3      885.89      893.79     10.11 o 
   6   2   3        0.17       -0.05      1.04 o 
   7   2   3      839.97      870.91     10.49 o 
   8   2   3        0.58        0.94      2.13 o 
   9   2   3      218.73      218.44      7.20 o 
  -9   3   3        6.82        4.82      2.92 o 
  -8   3   3      416.34      427.78      8.47 o 
  -7   3   3        4.35        0.16      1.38 o 
  -6   3   3      631.52      636.76      6.80 o 
  -5   3   3      174.94      203.38      3.03 o 
  -4   3   3     2855.89     2979.62     15.74 o 
  -3   3   3     1533.26     1599.64      9.26 o 
  -2   3   3      998.27      902.75      5.79 o 
  -1   3   3     7322.30     7435.88     33.35 o 
   0   3   3      489.98      548.53      4.42 o 
   1   3   3     7180.27     7222.32     35.83 o 
   2   3   3     1456.96     1388.28      9.01 o 
   3   3   3     1708.14     1866.92     11.97 o 
   4   3   3     1332.48     1277.42      9.66 o 
   5   3   3       57.65       58.04      2.13 o 
   6   3   3      155.52      156.34      4.16 o 
   7   3   3       39.15       42.15      3.31 o 
   8   3   3      500.02      490.96     11.18 o 
   9   3   3        7.52        6.33      2.87 o 
  -9   4   3      214.48      212.12     12.62 o 
  -8   4   3       10.22        6.96      2.51 o 
  -7   4   3      314.47      330.46      6.01 o 
  -6   4   3       13.88       13.52      1.69 o 
  -5   4   3      499.48      492.97      5.48 o 
  -4   4   3      854.45      919.72      8.45 o 
  -3   4   3     2675.58     2783.02     14.72 o 
  -2   4   3     1728.47     1894.71     10.53 o 
  -1   4   3     5112.55     5538.17     25.78 o 
   0   4   3     1211.61     1222.70      8.22 o 
   1   4   3     3104.49     3350.08     22.44 o 
   2   4   3        0.47        2.81      1.11 o 
   3   4   3      937.16      916.64      7.34 o 
   4   4   3      166.30      183.93      3.26 o 
   5   4   3      346.91      367.90      5.95 o 
   6   4   3        2.90        4.01      1.57 o 
   7   4   3      986.06      993.53     13.92 o 
   8   4   3       72.36       77.23      6.15 o 
   9   4   3       12.28        6.41      3.64 o 
  -9   5   3       40.74       65.31      8.01 o 
  -8   5   3      221.08      206.10      7.81 o 
  -7   5   3      211.00      194.30      5.72 o 
  -6   5   3       36.65       40.60      2.80 o 
  -5   5   3        3.49        1.61      0.95 o 
  -4   5   3      258.84      252.11      3.38 o 
  -3   5   3      115.08      101.07      2.07 o 
  -2   5   3     2527.94     2586.27     15.55 o 
  -1   5   3     2806.02     2950.88     15.93 o 
   0   5   3     2591.26     2605.88     15.37 o 
   1   5   3     1318.43     1339.68      9.28 o 
   2   5   3     1261.08     1279.20      9.08 o 
   3   5   3      208.76      213.41      7.15 o 
   4   5   3     1164.35     1188.84     11.41 o 
   5   5   3        0.00        1.65      1.41 o 
   6   5   3      320.81      326.86      6.22 o 
   7   5   3       61.57       65.61      3.43 o 
   8   5   3      227.71      231.14     11.10 o 
  -9   6   3       62.12       50.86      5.21 o 
  -8   6   3       21.58       20.69      2.98 o 
  -7   6   3      395.89      406.22      8.46 o 
  -6   6   3       74.98       69.76      3.62 o 
  -5   6   3     1448.34     1415.83     12.52 o 
  -4   6   3      731.30      742.79      6.44 o 
  -3   6   3      994.35      966.27      7.29 o 
  -2   6   3       23.73       26.10      1.43 o 
  -1   6   3     1289.34     1270.21     10.38 o 
   0   6   3     1015.80     1088.54      8.49 o 
   1   6   3      346.91      309.93      4.13 o 
   2   6   3        0.25        1.96      1.11 o 
   3   6   3      856.33      860.79      9.30 o 
   4   6   3      664.74      623.88      8.07 o 
   5   6   3     1238.35     1152.44     12.24 o 
   6   6   3      301.38      279.08      6.36 o 
   7   6   3      166.94      162.04      4.99 o 
   8   6   3        0.04        1.14      2.46 o 
  -8   7   3      401.21      438.18      9.71 o 
  -7   7   3      173.07      173.03      6.13 o 
  -6   7   3      771.20      810.32     11.97 o 
  -5   7   3      392.26      397.95      6.56 o 
  -4   7   3     1276.53     1308.66     17.10 o 
  -3   7   3       25.90       32.33      1.51 o 
  -2   7   3       33.52       28.93      1.88 o 
  -1   7   3       34.24       32.40      1.41 o 
   0   7   3      156.01      155.63      4.51 o 
   1   7   3      186.24      208.50      3.58 o 
   2   7   3      822.57      825.06      9.02 o 
   3   7   3      223.62      192.23      4.44 o 
   4   7   3        4.46        5.29      2.00 o 
   5   7   3      543.23      526.78      8.13 o 
   6   7   3      172.09      191.43      5.28 o 
   7   7   3        0.78        0.63      1.93 o 
   8   7   3      230.25      240.57      8.26 o 
  -8   8   3       15.00       15.72      3.65 o 
  -7   8   3       60.25       61.80      4.11 o 
  -6   8   3        7.45        5.40      2.21 o 
  -5   8   3      180.41      174.79      7.60 o 
  -4   8   3       39.91       34.96      2.35 o 
  -3   8   3       15.11       18.81      2.48 o 
  -2   8   3        3.17        1.53      1.19 o 
  -1   8   3      915.05      952.22      8.03 o 
   0   8   3      137.87      145.56      3.26 o 
   1   8   3     2004.07     2002.81     14.18 o 
   2   8   3       87.32       81.76      3.10 o 
   3   8   3      577.70      591.10      8.19 o 
   4   8   3        6.13        6.46      1.75 o 
   5   8   3      408.75      397.99      7.33 o 
   6   8   3        0.99        0.50      1.81 o 
   7   8   3       93.23       85.16      4.20 o 
  -7   9   3        2.51        4.36      2.46 o 
  -6   9   3      112.53      106.91      7.26 o 
  -5   9   3      313.70      324.77      7.63 o 
  -4   9   3      163.82      169.18      5.28 o 
  -3   9   3       79.38       81.57      3.86 o 
  -2   9   3      658.41      610.99      8.10 o 
  -1   9   3        0.05        0.83      1.26 o 
   0   9   3      993.81      924.11     10.11 o 
   1   9   3        0.80       -1.21      1.21 o 
   2   9   3       64.67       87.65      3.40 o 
   3   9   3      352.36      352.76      6.59 o 
   4   9   3      330.15      337.72      6.75 o 
   5   9   3      118.05      102.74      4.22 o 
   6   9   3       97.77       95.11      4.35 o 
   7   9   3       10.91        7.98      2.52 o 
  -7  10   3       37.52       37.58      4.35 o 
  -6  10   3        1.23        0.76      2.21 o 
  -5  10   3      199.80      215.88      8.37 o 
  -4  10   3       71.19       77.24      6.02 o 
  -3  10   3      776.39      785.62     11.89 o 
  -2  10   3       35.24       33.17      2.51 o 
  -1  10   3        7.50       11.80      2.15 o 
   0  10   3      271.57      280.89      5.61 o 
   1  10   3      291.10      293.08      6.96 o 
   2  10   3       15.05       11.96      2.04 o 
   3  10   3      182.61      179.04      5.07 o 
   4  10   3        0.72       -1.10      1.55 o 
   5  10   3      472.15      471.45      8.68 o 
   6  10   3        1.18        1.33      2.16 o 
  -6  11   3       42.29       38.40      5.59 o 
  -5  11   3       20.99       23.07      6.02 o 
  -4  11   3      286.79      316.56     15.56 o 
  -3  11   3        4.94        9.87      2.63 o 
  -2  11   3      678.90      708.48     10.10 o 
  -1  11   3      261.00      222.96      5.44 o 
   0  11   3        2.16        1.14      1.84 o 
   1  11   3       64.44       56.09      3.80 o 
   2  11   3       23.67       18.94      4.63 o 
   3  11   3       54.93       68.08      4.30 o 
   4  11   3       74.26       85.07      4.14 o 
   5  11   3       22.87       21.51      2.89 o 
  -5  12   3      173.04      176.06      9.62 o 
  -4  12   3      150.81      160.25      8.09 o 
  -3  12   3      187.61      205.18      6.87 o 
  -2  12   3        0.06        2.34      2.29 o 
  -1  12   3      135.81      145.42      4.83 o 
   0  12   3       11.96       18.30      2.87 o 
   1  12   3      328.10      314.42      8.12 o 
   2  12   3        1.22        2.43      2.46 o 
   3  12   3       71.93       84.35      5.57 o 
   4  12   3        0.09       -1.35      2.33 o 
  -3  13   3        1.55        1.76      2.63 o 
  -2  13   3      107.49      109.04      5.58 o 
  -1  13   3        2.78        0.51      2.75 o 
   0  13   3       62.17       56.07      4.31 o 
   1  13   3        0.99       -2.22      2.22 o 
   2  13   3      379.47      401.01      9.89 o 
   3  13   3       18.16       14.82      3.30 o 
 -10   0   4       17.74        7.20      4.83 o 
  -8   0   4      399.04      390.48     14.10 o 
  -6   0   4      511.11      483.21      7.07 o 
  -4   0   4     1731.78     1703.44     13.86 o 
  -2   0   4     6106.83     6168.69     48.53 o 
   0   0   4    22674.58    23183.18    348.00 o 
   2   0   4     3176.23     3187.99     22.05 o 
   4   0   4      789.19      805.25      8.54 o 
   6   0   4      549.49      564.06     10.90 o 
   8   0   4      462.23      441.89     11.15 o 
 -10   1   4        0.23       -0.84      2.89 o 
  -9   1   4      408.51      400.48     10.95 o 
  -8   1   4        7.83        5.26      2.36 o 
  -7   1   4      674.87      728.10     13.28 o 
  -6   1   4       54.75       59.91      2.11 o 
  -5   1   4      894.02      885.42      6.67 o 
  -4   1   4      496.28      529.79      4.41 o 
  -3   1   4     1098.34     1134.29      6.75 o 
  -2   1   4      295.87      230.54      2.26 o 
  -1   1   4    17235.91    17234.36    109.86 o 
   0   1   4     5496.02     5380.71     24.33 o 
   1   1   4      948.25      886.28      5.30 o 
   2   1   4       75.03       57.58      1.83 o 
   3   1   4     2357.21     2452.93     14.65 o 
   4   1   4      394.82      372.49      3.72 o 
   5   1   4     1011.56     1034.23      8.83 o 
   6   1   4      445.25      436.65      6.77 o 
   7   1   4      546.26      518.27      7.96 o 
   8   1   4        7.77        4.35      2.03 o 
   9   1   4       75.54       71.28      4.61 o 
 -10   2   4      170.33      192.47      8.56 o 
  -9   2   4       75.01       87.64      5.76 o 
  -8   2   4       64.60       73.20      3.82 o 
  -7   2   4      257.96      255.21      6.01 o 
  -6   2   4        9.78        5.77      1.13 o 
  -5   2   4      614.48      596.15      5.27 o 
  -4   2   4      981.37      953.86      8.69 o 
  -3   2   4     2677.39     2719.30     13.85 o 
  -2   2   4     1051.54      985.80      5.93 o 
  -1   2   4     2073.82     2131.86     10.75 o 
   0   2   4    18199.28    17934.28     79.80 o 
   1   2   4       41.57       38.42      1.01 o 
   2   2   4     1658.24     1517.09      9.68 o 
   3   2   4       71.76       83.58      2.02 o 
   4   2   4      121.74      150.52      3.33 o 
   5   2   4      254.16      270.22      4.19 o 
   6   2   4       18.03       17.17      1.88 o 
   7   2   4       13.92       10.55      1.99 o 
   8   2   4      137.17      150.41      5.75 o 
   9   2   4       11.60       25.34      3.60 o 
  -9   3   4      260.55      283.73      9.38 o 
  -8   3   4      232.60      228.07      7.35 o 
  -7   3   4      761.11      754.15     10.78 o 
  -6   3   4      361.25      346.31      5.57 o 
  -5   3   4      549.44      531.68      5.05 o 
  -4   3   4       95.20       90.41      1.89 o 
  -3   3   4     2105.17     2061.49     11.30 o 
  -2   3   4      104.61      113.44      1.77 o 
  -1   3   4     7606.21     7645.17     34.38 o 
   0   3   4      289.85      286.55      3.37 o 
   1   3   4     3006.61     2975.71     16.32 o 
   2   3   4     2470.85     2599.18     15.05 o 
   3   3   4     1373.73     1379.22      9.73 o 
   4   3   4       51.11       59.35      2.03 o 
   5   3   4      370.52      356.34      4.95 o 
   6   3   4       25.40       21.54      2.01 o 
   7   3   4     1114.24     1118.14     18.94 o 
   8   3   4        0.09       -0.52      2.24 o 
   9   3   4       80.88       75.14      5.56 o 
  -9   4   4       22.50       22.12      3.82 o 
  -8   4   4      595.52      603.46     10.37 o 
  -7   4   4      184.21      181.42      4.58 o 
  -6   4   4      560.80      589.55      7.63 o 
  -5   4   4        9.27       10.49      1.06 o 
  -4   4   4     4283.46     4386.17     20.10 o 
  -3   4   4      156.50      122.53      2.16 o 
  -2   4   4     1095.09     1051.44      6.87 o 
  -1   4   4       54.14       37.28      1.17 o 
   0   4   4      194.94      227.25      2.98 o 
   1   4   4      156.48      188.40      3.38 o 
   2   4   4       92.94       56.04      2.15 o 
   3   4   4       48.38       37.64      1.53 o 
   4   4   4     2455.50     2575.20     19.11 o 
   5   4   4      267.50      240.54      4.90 o 
   6   4   4     2010.56     1994.38     19.59 o 
   7   4   4        0.03       -0.58      2.16 o 
   8   4   4      261.32      243.99      7.49 o 
   9   4   4       44.58       45.92      4.35 o 
  -9   5   4      291.15      321.17     11.21 o 
  -8   5   4        7.22        6.05      2.71 o 
  -7   5   4      169.49      169.60      6.07 o 
  -6   5   4      697.97      657.82      8.29 o 
  -5   5   4     1436.74     1440.18     11.84 o 
  -4   5   4      502.55      529.44      5.11 o 
  -3   5   4      522.91      532.95      4.88 o 
  -2   5   4       32.16       39.88      1.36 o 
  -1   5   4     2886.79     2990.40     15.55 o 
   0   5   4       11.87       12.50      1.05 o 
   1   5   4      681.84      692.98      6.05 o 
   2   5   4      113.63      106.21      2.18 o 
   3   5   4      630.06      663.22      7.69 o 
   4   5   4       41.51       37.62      2.22 o 
   5   5   4     2087.81     2038.82     17.32 o 
   6   5   4        1.32        0.72      1.59 o 
   7   5   4      437.54      400.81      8.92 o 
   8   5   4       10.84        9.40      3.27 o 
  -9   6   4        1.04        2.53      3.17 o 
  -8   6   4       75.47       94.77      6.29 o 
  -7   6   4      346.53      341.37     15.57 o 
  -6   6   4       75.39       88.54      5.41 o 
  -5   6   4        0.89        1.61      1.21 o 
  -4   6   4      810.65      772.19      6.66 o 
  -3   6   4       10.64       17.20      1.17 o 
  -2   6   4     1097.93     1004.72      8.67 o 
  -1   6   4        7.91        9.79      0.91 o 
   0   6   4     1198.69     1006.96      8.74 o 
   1   6   4      385.49      408.10      4.74 o 
   2   6   4     2896.92     2883.63     20.48 o 
   3   6   4      831.59      800.33     11.96 o 
   4   6   4      131.55      134.68      3.88 o 
   5   6   4       53.02       50.61      2.94 o 
   6   6   4        4.92        4.72      1.99 o 
   7   6   4       92.80      105.71      6.33 o 
   8   6   4       61.05       58.70      4.48 o 
  -8   7   4       45.02       53.48      5.13 o 
  -7   7   4      502.88      512.26      9.87 o 
  -6   7   4       53.79       52.78      3.48 o 
  -5   7   4      297.55      328.30     12.18 o 
  -4   7   4      222.13      228.10      4.42 o 
  -3   7   4      695.03      726.78      6.47 o 
  -2   7   4      103.10      108.42      3.55 o 
  -1   7   4     2010.41     2047.78     13.89 o 
   0   7   4        8.79        4.33      1.05 o 
   1   7   4     1202.55     1181.43      9.58 o 
   2   7   4       52.31       43.80      2.37 o 
   3   7   4     1399.74     1370.21     13.07 o 
   4   7   4       35.61       30.16      2.37 o 
   5   7   4      142.97      142.58      7.34 o 
   6   7   4       65.34       56.24      3.27 o 
   7   7   4       11.92        5.29      2.14 o 
   8   7   4        2.19        5.88      3.01 o 
  -8   8   4      106.33      125.75     10.16 o 
  -7   8   4       41.13       38.03      3.58 o 
  -6   8   4      509.98      506.34      9.57 o 
  -5   8   4        8.44        8.42      2.16 o 
  -4   8   4        6.90       10.49      1.76 o 
  -3   8   4      216.62      213.71      4.00 o 
  -2   8   4       26.76       38.74      2.03 o 
  -1   8   4       68.79       64.65      2.31 o 
   0   8   4       49.90       47.96      2.07 o 
   1   8   4       79.00       87.30      3.20 o 
   2   8   4       68.35       68.58      2.99 o 
   3   8   4      237.30      220.45      5.04 o 
   4   8   4       81.11       74.51      3.36 o 
   5   8   4      214.36      185.47      5.20 o 
   6   8   4      245.69      257.34      6.55 o 
   7   8   4       14.83       11.57      2.55 o 
  -7   9   4      319.82      334.34      8.63 o 
  -6   9   4        4.78        2.68      2.24 o 
  -5   9   4      302.36      299.52      7.28 o 
  -4   9   4      108.40      112.83      5.69 o 
  -3   9   4      639.40      557.48      7.91 o 
  -2   9   4       93.71       89.77      3.33 o 
  -1   9   4       72.04       78.92      3.06 o 
   0   9   4      299.91      305.47      4.93 o 
   1   9   4      109.58      103.16      3.66 o 
   2   9   4      386.67      376.18      6.66 o 
   3   9   4     1024.71     1000.51     11.71 o 
   4   9   4       28.00       27.04      2.57 o 
   5   9   4      402.99      385.43      7.63 o 
   6   9   4        4.15        3.75      2.11 o 
   7   9   4       74.31       71.69      4.40 o 
  -7  10   4       19.84       17.40      3.43 o 
  -6  10   4       18.35       16.08      4.06 o 
  -5  10   4      275.23      290.58     18.93 o 
  -4  10   4       40.20       55.63      4.79 o 
  -3  10   4      276.49      286.47      7.10 o 
  -2  10   4      550.31      551.78      8.13 o 
  -1  10   4        0.01       -0.64      1.40 o 
   0  10   4      156.96      163.15      7.83 o 
   1  10   4        0.22        2.06      1.75 o 
   2  10   4      109.20      122.44      4.22 o 
   3  10   4       47.66       46.31      3.08 o 
   4  10   4      154.80      142.61      4.87 o 
   5  10   4       20.44       22.42      2.83 o 
   6  10   4       33.65       32.80      3.31 o 
  -6  11   4       22.77       18.02      4.37 o 
  -5  11   4      179.77      201.31     12.03 o 
  -4  11   4      172.86      184.13      7.97 o 
  -3  11   4      381.31      428.90      9.13 o 
  -2  11   4       33.77       36.88      3.00 o 
  -1  11   4      358.61      385.54      7.09 o 
   0  11   4        5.48        4.50      2.05 o 
   1  11   4      439.49      434.63      9.06 o 
   2  11   4       44.82       56.59      3.86 o 
   3  11   4      102.99      114.56      5.34 o 
   4  11   4       15.77       19.21      2.66 o 
   5  11   4       92.73       83.23      4.38 o 
  -5  12   4       24.89       37.47      5.15 o 
  -4  12   4      206.09      219.40      9.12 o 
  -3  12   4        8.80        7.99      2.38 o 
  -2  12   4      199.02      207.74      6.97 o 
  -1  12   4        8.79        7.31      2.43 o 
   0  12   4      170.30      164.78      6.05 o 
   1  12   4       43.24       45.94      3.85 o 
   2  12   4      127.96      132.46      5.75 o 
   3  12   4        8.17        3.69      2.55 o 
   4  12   4      172.65      182.59      7.04 o 
  -3  13   4       23.12       20.84      4.32 o 
  -2  13   4        7.54        6.23      2.70 o 
  -1  13   4        2.40        3.40      3.13 o 
   0  13   4        0.72        2.55      2.57 o 
   1  13   4      205.57      215.74     13.29 o 
   2  13   4        0.68       -2.39      2.39 o 
  -9   0   5      507.76      524.94     17.82 o 
  -7   0   5     1182.50     1162.14     16.31 o 
  -5   0   5     3255.23     3285.99     24.47 o 
  -3   0   5      612.55      619.08      9.40 o 
  -1   0   5      683.78      810.13      7.15 o 
   1   0   5      967.20      911.33      8.07 o 
   3   0   5     5453.66     5731.00     38.42 o 
   5   0   5      513.30      476.38     28.98 o 
   7   0   5       47.25       62.26     10.55 o 
   9   0   5      119.41      105.15     16.41 o 
 -10   1   5       40.65       40.67      4.82 o 
  -9   1   5       23.43       30.30     10.00 o 
  -8   1   5       16.77       18.02      2.43 o 
  -7   1   5      284.59      251.79      5.47 o 
  -6   1   5      173.02      189.60      5.77 o 
  -5   1   5       27.73       30.58      1.28 o 
  -4   1   5     1600.74     1617.02     10.36 o 
  -3   1   5        0.06        0.83      0.88 o 
  -2   1   5      258.40      296.32      5.39 o 
  -1   1   5    10910.41    11449.49     65.23 o 
   0   1   5      115.54       91.78      1.49 o 
   1   1   5        7.31        8.08      0.68 o 
   2   1   5      297.32      232.02      2.99 o 
   3   1   5      105.33      106.42      1.86 o 
   4   1   5      670.59      605.85      6.94 o 
   5   1   5      677.53      663.77      8.05 o 
   6   1   5      167.48      148.10      4.14 o 
   7   1   5      120.37      134.05      4.57 o 
   8   1   5        5.99        4.37      2.03 o 
   9   1   5        8.04       11.61      3.10 o 
 -10   2   5        9.57        3.49      3.35 o 
  -9   2   5      400.29      430.30     11.45 o 
  -8   2   5       24.76       24.03      2.67 o 
  -7   2   5      154.55      150.62      4.76 o 
  -6   2   5       44.32       44.98      1.91 o 
  -5   2   5      436.29      446.38      5.05 o 
  -4   2   5      973.72      991.33      6.74 o 
  -3   2   5      845.62      797.26      4.98 o 
  -2   2   5      275.70      251.57      2.93 o 
  -1   2   5    13277.50    13623.89     59.73 o 
   0   2   5     3298.44     3443.24     16.56 o 
   1   2   5      764.58      687.88      5.00 o 
   2   2   5       48.96       54.54      1.58 o 
   3   2   5     1064.59      998.16     12.53 o 
   4   2   5       98.07      116.51      3.62 o 
   5   2   5      467.97      463.72      5.70 o 
   6   2   5       14.32       11.61      1.83 o 
   7   2   5      818.74      807.27     12.42 o 
   8   2   5        7.32        6.19      2.51 o 
   9   2   5       74.58       66.39      4.75 o 
  -9   3   5        6.61        3.33      4.08 o 
  -8   3   5      289.27      311.97      7.35 o 
  -7   3   5      195.08      191.53      6.97 o 
  -6   3   5      470.48      422.04      5.89 o 
  -5   3   5      312.76      326.37      5.27 o 
  -4   3   5      645.15      607.68      5.21 o 
  -3   3   5       34.89       32.77      1.16 o 
  -2   3   5     3828.88     3826.24     18.64 o 
  -1   3   5     1169.28     1143.43      6.91 o 
   0   3   5     3467.94     3624.92     17.59 o 
   1   3   5     1010.96     1031.58      7.80 o 
   2   3   5      183.64      182.64      3.36 o 
   3   3   5       94.10       74.43      2.22 o 
   4   3   5     2185.92     2232.06     14.82 o 
   5   3   5      368.50      382.30      8.30 o 
   6   3   5     1245.52     1218.93     12.44 o 
   7   3   5       39.13       39.26      3.67 o 
   8   3   5      234.11      236.90      7.30 o 
   9   3   5        0.47        1.56      2.75 o 
  -9   4   5      245.60      257.53      6.39 o 
  -8   4   5      104.82      101.11      4.99 o 
  -7   4   5     1238.17     1242.36     15.54 o 
  -6   4   5      678.84      692.24      8.44 o 
  -5   4   5     1527.81     1561.90     11.50 o 
  -4   4   5      556.79      567.48      5.11 o 
  -3   4   5     1942.72     1797.69     10.58 o 
  -2   4   5      531.58      541.38      5.86 o 
  -1   4   5     6770.96     7181.17     35.60 o 
   0   4   5       71.07       88.19      1.99 o 
   1   4   5       69.88       75.09      2.87 o 
   2   4   5      781.09      808.23      8.04 o 
   3   4   5     2788.61     2867.08     23.61 o 
   4   4   5       72.33       65.86      3.04 o 
   5   4   5      178.02      167.53      4.27 o 
   6   4   5       26.81       37.40      2.62 o 
   7   4   5      450.69      424.11     11.01 o 
   8   4   5        1.55        0.83      2.77 o 
  -9   5   5        3.74        6.85      3.23 o 
  -8   5   5      103.18      112.99      5.06 o 
  -7   5   5       25.61       30.96      2.83 o 
  -6   5   5      484.59      538.49      8.42 o 
  -5   5   5      705.78      696.98      7.07 o 
  -4   5   5     2074.91     2025.70     12.31 o 
  -3   5   5        0.03       -0.11      0.68 o 
  -2   5   5     1046.02     1034.37      7.20 o 
  -1   5   5      134.66      118.20      2.07 o 
   0   5   5     1602.22     1536.68     10.54 o 
   1   5   5      100.47       84.39      2.49 o 
   2   5   5     1028.68     1061.40     10.01 o 
   3   5   5       19.26       23.28      1.79 o 
   4   5   5     1267.61     1283.50     12.36 o 
   5   5   5      720.67      681.77     12.53 o 
   6   5   5      478.72      477.04      7.81 o 
   7   5   5       45.33       51.24      6.83 o 
   8   5   5      222.70      226.41     10.63 o 
  -9   6   5      175.00      182.31      8.28 o 
  -8   6   5        2.53        3.04      2.86 o 
  -7   6   5      189.44      188.14      5.83 o 
  -6   6   5        1.41       -0.13      1.42 o 
  -5   6   5      816.40      804.14      9.10 o 
  -4   6   5       70.58       71.89      4.35 o 
  -3   6   5     1169.29     1143.19     12.64 o 
  -2   6   5      620.11      661.90      5.84 o 
  -1   6   5     1250.15     1224.63     10.58 o 
   0   6   5      116.37      107.85      2.53 o 
   1   6   5     2003.25     1986.51     13.27 o 
   2   6   5      889.73      902.45      9.45 o 
   3   6   5     1652.09     1676.42     14.58 o 
   4   6   5      392.47      369.91      6.32 o 
   5   6   5      293.19      287.66      5.90 o 
   6   6   5        4.49        2.48      1.75 o 
   7   6   5       49.75       48.10      3.27 o 
   8   6   5       28.75       30.11      3.88 o 
  -8   7   5       43.39       41.75      9.11 o 
  -7   7   5        0.57        2.33      2.10 o 
  -6   7   5      120.32      138.31      6.58 o 
  -5   7   5        3.57        2.59      1.76 o 
  -4   7   5       21.01       20.15      1.56 o 
  -3   7   5       19.46       19.08      1.94 o 
  -2   7   5       16.85       21.48      1.29 o 
  -1   7   5      162.90      165.63      3.30 o 
   0   7   5      170.49      158.67      3.22 o 
   1   7   5     1649.26     1678.02     12.23 o 
   2   7   5      676.98      674.54     13.57 o 
   3   7   5       79.88       74.96      3.08 o 
   4   7   5       28.95       22.25      2.18 o 
   5   7   5       88.45       76.89      4.09 o 
   6   7   5      183.24      184.89      5.97 o 
   7   7   5       42.87       44.69      5.87 o 
  -8   8   5       10.60        8.18      3.49 o 
  -7   8   5      375.24      393.79      8.97 o 
  -6   8   5       11.13        9.61      2.69 o 
  -5   8   5      165.07      178.65      6.82 o 
  -4   8   5       17.98       27.72      2.52 o 
  -3   8   5      622.22      590.32      7.73 o 
  -2   8   5       89.55       89.33      2.51 o 
  -1   8   5       98.35      107.02      3.32 o 
   0   8   5      265.24      263.87      4.35 o 
   1   8   5      473.45      425.32      9.87 o 
   2   8   5      749.91      710.53      9.04 o 
   3   8   5      173.88      149.46      4.35 o 
   4   8   5       10.02        8.00      1.91 o 
   5   8   5      425.71      443.94      7.95 o 
   6   8   5       20.28       19.62      2.67 o 
   7   8   5      149.77      138.51      7.77 o 
  -7   9   5        1.80       -0.16      2.40 o 
  -6   9   5       91.97       84.80      4.54 o 
  -5   9   5        2.57        7.06      2.91 o 
  -4   9   5      219.64      213.32      7.59 o 
  -3   9   5        4.90       -0.16      1.47 o 
  -2   9   5       13.52       17.13      2.09 o 
  -1   9   5      128.03      123.74      3.32 o 
   0   9   5      654.07      647.12      8.43 o 
   1   9   5        9.84        8.46      1.74 o 
   2   9   5      405.94      418.26      8.64 o 
   3   9   5       65.99       70.02      3.41 o 
   4   9   5       14.63        5.12      1.86 o 
   5   9   5        6.94       10.49      2.28 o 
   6   9   5       94.62      106.15      4.70 o 
  -7  10   5       64.41       63.73      5.85 o 
  -6  10   5        3.96        4.64      3.37 o 
  -5  10   5       37.24       39.24      4.62 o 
  -4  10   5       46.43       66.79      5.10 o 
  -3  10   5      725.43      718.81     11.31 o 
  -2  10   5       17.51       17.51      2.19 o 
  -1  10   5      109.15      107.98      4.37 o 
   0  10   5        7.50        7.51      2.04 o 
   1  10   5      230.34      233.23      5.53 o 
   2  10   5        4.57        4.62      2.11 o 
   3  10   5      291.23      293.79      6.61 o 
   4  10   5        3.29        1.61      2.41 o 
   5  10   5       33.15       29.59      3.01 o 
   6  10   5        8.78       11.71      2.73 o 
  -6  11   5       59.05       51.42      6.44 o 
  -5  11   5        2.93       13.93      5.99 o 
  -4  11   5      103.65      123.06     11.26 o 
  -3  11   5       56.91       52.16      5.86 o 
  -2  11   5      543.38      586.17      8.96 o 
  -1  11   5       11.41        9.41      2.01 o 
   0  11   5      275.13      269.80      7.13 o 
   1  11   5        0.02       -0.35      1.94 o 
   2  11   5      106.47      111.18      5.12 o 
   3  11   5        0.00       -0.43      1.79 o 
   4  11   5      177.12      184.00      5.79 o 
   5  11   5       74.23       76.39      4.31 o 
  -5  12   5      179.71      192.03     12.62 o 
  -4  12   5       23.56       32.61      4.78 o 
  -3  12   5      127.91      126.03      7.12 o 
  -2  12   5        4.74        1.92      2.50 o 
  -1  12   5       44.49       50.22      3.86 o 
   0  12   5        1.29        1.79      2.25 o 
   1  12   5      459.03      466.45     10.18 o 
   2  12   5        0.80       -2.00      2.04 o 
   3  12   5      113.91      110.72      5.60 o 
   4  12   5        0.53       -0.75      3.16 o 
  -3  13   5        0.04        1.00      3.29 o 
  -2  13   5      170.42      168.16     14.89 o 
  -1  13   5       10.77        8.64      2.91 o 
   0  13   5      202.69      204.91      7.03 o 
   1  13   5       34.73       40.33      3.95 o 
   2  13   5      187.14      197.44      7.30 o 
 -10   0   6        7.18        8.37      4.71 o 
  -8   0   6       95.99       87.70      4.80 o 
  -6   0   6     1014.82      936.50     17.23 o 
  -4   0   6       22.47       39.86      1.66 o 
  -2   0   6     1249.68     1215.76     18.82 o 
   0   0   6     3265.46     3030.28     26.56 o 
   2   0   6      145.75      134.69      2.93 o 
   4   0   6     1513.51     1488.95     14.06 o 
   6   0   6       16.85       21.55      3.07 o 
   8   0   6      153.74      138.12      6.88 o 
 -10   1   6        0.01        1.25      2.81 o 
  -9   1   6      355.54      339.30     10.24 o 
  -8   1   6      248.13      251.80      6.49 o 
  -7   1   6      254.60      264.12      5.19 o 
  -6   1   6      187.19      200.01      4.67 o 
  -5   1   6     2136.63     2181.62     14.05 o 
  -4   1   6      395.68      423.36      4.73 o 
  -3   1   6     1328.73     1249.92      8.41 o 
  -2   1   6      248.69      274.40      3.66 o 
  -1   1   6      515.31      524.42      4.95 o 
   0   1   6     1967.16     2075.18     10.87 o 
   1   1   6     3415.17     3345.28     16.54 o 
   2   1   6       11.27       24.06      0.97 o 
   3   1   6     3571.23     3582.47     18.31 o 
   4   1   6      261.25      266.63      3.98 o 
   5   1   6       68.03       73.12      2.89 o 
   6   1   6       15.20       10.84      1.84 o 
   7   1   6      342.74      350.03      6.82 o 
   8   1   6        1.41       -2.06      2.19 o 
   9   1   6       43.36       40.37      5.72 o 
 -10   2   6      100.43      103.38      6.69 o 
  -9   2   6        0.05       -1.32      2.55 o 
  -8   2   6      231.77      235.10      6.39 o 
  -7   2   6        4.31        4.11      1.39 o 
  -6   2   6      147.32      154.02      3.72 o 
  -5   2   6        4.85        5.16      1.01 o 
  -4   2   6     1449.77     1395.87      9.80 o 
  -3   2   6       74.75       65.60      1.56 o 
  -2   2   6     1858.39     1880.65     11.42 o 
  -1   2   6      238.14      274.18      2.68 o 
   0   2   6     1287.41     1171.97      7.05 o 
   1   2   6     1908.97     1975.58     10.72 o 
   2   2   6     1482.39     1304.76      9.05 o 
   3   2   6      453.06      463.42      5.04 o 
   4   2   6      645.73      636.47      6.51 o 
   5   2   6       11.83       17.47      1.57 o 
   6   2   6      769.85      753.50     13.71 o 
   7   2   6        0.16        1.13      2.15 o 
   8   2   6       17.55       19.30      3.71 o 
  -9   3   6      503.43      539.48     24.38 o 
  -8   3   6       16.86       18.69      2.63 o 
  -7   3   6     1107.86     1074.64     13.51 o 
  -6   3   6        1.71        2.27      1.21 o 
  -5   3   6      616.38      621.45      6.32 o 
  -4   3   6      234.15      214.04      3.31 o 
  -3   3   6      496.32      456.82      4.00 o 
  -2   3   6       78.91       86.10      2.29 o 
  -1   3   6     2535.18     2761.61     15.59 o 
   0   3   6      766.92      767.79      5.34 o 
   1   3   6      470.51      517.41      4.13 o 
   2   3   6      771.62      875.28      8.34 o 
   3   3   6     1268.73     1316.75      9.83 o 
   4   3   6       76.51       82.49      2.49 o 
   5   3   6        7.36        4.12      1.38 o 
   6   3   6        0.01       -0.26      1.87 o 
   7   3   6      735.11      732.27     12.14 o 
   8   3   6       18.73       26.65      3.52 o 
  -9   4   6        0.25       -0.13      2.23 o 
  -8   4   6      451.32      477.60      9.28 o 
  -7   4   6       17.00       16.79      2.39 o 
  -6   4   6      278.01      281.23      4.53 o 
  -5   4   6       64.30       71.14      2.29 o 
  -4   4   6     1375.97     1345.81     10.12 o 
  -3   4   6      424.53      422.51      5.67 o 
  -2   4   6     6389.43     6559.47     30.76 o 
  -1   4   6      177.22      169.36      2.63 o 
   0   4   6     4380.43     4431.30     21.56 o 
   1   4   6     1463.22     1493.34     10.11 o 
   2   4   6     2556.32     2691.70     18.90 o 
   3   4   6       80.85      100.16      4.11 o 
   4   4   6     1784.97     1685.83     14.60 o 
   5   4   6      186.09      205.67      4.80 o 
   6   4   6     1997.41     1937.63     17.49 o 
   7   4   6       11.31       15.74      2.86 o 
   8   4   6      278.25      287.79      8.38 o 
  -9   5   6      262.23      265.82     14.34 o 
  -8   5   6       56.50       61.54      3.89 o 
  -7   5   6       98.79      103.94      8.25 o 
  -6   5   6      193.06      183.99      4.44 o 
  -5   5   6      968.04     1004.39      8.92 o 
  -4   5   6       17.49       16.55      1.37 o 
  -3   5   6     2023.40     1976.21     13.52 o 
  -2   5   6      147.78      167.43      2.61 o 
  -1   5   6      138.84      107.79      2.04 o 
   0   5   6     1145.49     1130.66      8.66 o 
   1   5   6     2613.45     2499.45     15.42 o 
   2   5   6       95.99      107.06      4.00 o 
   3   5   6      761.39      756.32      8.81 o 
   4   5   6      544.47      503.03      7.29 o 
   5   5   6        3.03        4.95      1.67 o 
   6   5   6       94.53      101.45      4.98 o 
   7   5   6      334.83      322.42      8.38 o 
   8   5   6        2.86       -1.24      2.56 o 
  -9   6   6       51.63       54.19      5.53 o 
  -8   6   6       74.18       90.14      5.77 o 
  -7   6   6        4.62        7.40      2.79 o 
  -6   6   6      936.03      933.35     10.56 o 
  -5   6   6      130.73      125.70      3.31 o 
  -4   6   6      243.81      243.07      4.04 o 
  -3   6   6       14.43       24.59      1.39 o 
  -2   6   6      348.70      375.00      4.73 o 
  -1   6   6      373.39      384.28      4.77 o 
   0   6   6      959.19      976.50      8.25 o 
   1   6   6      123.39      128.50      2.80 o 
   2   6   6     1562.05     1575.07     13.74 o 
   3   6   6       20.21       21.21      1.98 o 
   4   6   6      798.09      821.11      9.95 o 
   5   6   6       87.78       82.58      3.53 o 
   6   6   6       65.16       67.78      4.08 o 
   7   6   6       28.84       30.76      4.08 o 
   8   6   6      162.61      182.95      7.15 o 
  -8   7   6        4.84        9.33      5.63 o 
  -7   7   6      369.84      395.90     10.75 o 
  -6   7   6       70.69       67.13      3.73 o 
  -5   7   6      476.83      474.19      6.29 o 
  -4   7   6      111.34       99.70      2.58 o 
  -3   7   6      412.80      432.55      4.92 o 
  -2   7   6       14.75       14.93      1.36 o 
  -1   7   6      785.60      781.72      7.58 o 
   0   7   6        1.50        1.70      0.97 o 
   1   7   6      100.76      101.02      3.27 o 
   2   7   6      619.26      623.24      8.18 o 
   3   7   6      476.93      445.11      7.05 o 
   4   7   6       16.73       17.33      2.13 o 
   5   7   6      596.36      612.30      9.20 o 
   6   7   6        4.50        1.72      1.88 o 
   7   7   6       61.26       60.94      4.94 o 
  -8   8   6        1.56        4.51      3.12 o 
  -7   8   6       45.38       47.42      5.32 o 
  -6   8   6       54.14       55.72      3.66 o 
  -5   8   6       83.45       97.01      5.63 o 
  -4   8   6       63.09       68.11      2.94 o 
  -3   8   6      168.43      170.22      4.47 o 
  -2   8   6       17.69       19.40      3.23 o 
  -1   8   6      250.19      261.31      4.43 o 
   0   8   6      310.32      294.05      4.68 o 
   1   8   6      142.58      134.19      3.94 o 
   2   8   6       37.89       38.04      2.52 o 
   3   8   6      170.53      150.10      4.41 o 
   4   8   6       48.72       51.28      3.89 o 
   5   8   6       21.13       22.52      2.60 o 
   6   8   6      174.01      179.96      6.74 o 
   7   8   6        6.89        9.41      2.48 o 
  -7   9   6       70.13       54.85      6.02 o 
  -6   9   6        2.25        3.65      2.33 o 
  -5   9   6       73.77       87.76     17.14 o 
  -4   9   6        0.92        0.69      2.69 o 
  -3   9   6      478.53      455.88      8.49 o 
  -2   9   6       68.22       59.57      2.87 o 
  -1   9   6     1024.49     1042.83     13.50 o 
   0   9   6      127.44      141.04      4.12 o 
   1   9   6      251.88      272.92      5.72 o 
   2   9   6       95.25       99.61      3.84 o 
   3   9   6      227.97      232.60      5.66 o 
   4   9   6       47.67       54.56      3.48 o 
   5   9   6      204.07      191.01      6.42 o 
   6   9   6       29.17       34.52      3.34 o 
  -6  10   6      176.98      171.25      8.11 o 
  -5  10   6       13.88       18.68      4.52 o 
  -4  10   6       40.74       38.70      4.33 o 
  -3  10   6        0.11       -1.81      1.81 o 
  -2  10   6       79.93       93.43      3.63 o 
  -1  10   6       18.53       19.18      2.14 o 
   0  10   6      419.73      400.79      7.05 o 
   1  10   6      226.85      221.09      5.46 o 
   2  10   6       60.05       61.24      3.42 o 
   3  10   6       10.10       12.65      2.30 o 
   4  10   6      158.94      155.47      5.20 o 
   5  10   6        8.30        6.50      2.35 o 
  -6  11   6        0.46       -2.63      3.21 o 
  -5  11   6      161.70      165.05     16.34 o 
  -4  11   6       33.29       45.65      6.55 o 
  -3  11   6      366.89      368.65     10.50 o 
  -2  11   6        2.47        1.71      1.81 o 
  -1  11   6       27.30       22.08      2.48 o 
   0  11   6        2.95        1.89      2.04 o 
   1  11   6      194.34      185.44      6.23 o 
   2  11   6        2.51        2.72      1.94 o 
   3  11   6       88.90       91.09      4.30 o 
   4  11   6        6.95        8.18      4.61 o 
   5  11   6      188.57      219.03      6.63 o 
  -4  12   6       91.75       83.03      6.09 o 
  -3  12   6        3.63       -2.27      2.86 o 
  -2  12   6      415.86      422.82      9.36 o 
  -1  12   6        0.06       -0.16      2.11 o 
   0  12   6      560.65      602.79     11.38 o 
   1  12   6       17.89        9.90      2.81 o 
   2  12   6      231.03      231.95     10.02 o 
   3  12   6        0.60        0.29      2.53 o 
  -3  13   6      269.57      309.17     10.84 o 
  -2  13   6        0.11        2.56      4.54 o 
  -1  13   6       75.44       94.54      5.27 o 
   0  13   6        0.83       -1.12      2.35 o 
   1  13   6       88.77       91.02      5.29 o 
   2  13   6        7.66        7.60      2.98 o 
  -9   0   7      372.98      374.33     15.25 o 
  -7   0   7     1209.93     1174.60     16.84 o 
  -5   0   7     4176.35     4113.25     37.74 o 
  -3   0   7      151.57      168.94      8.45 o 
  -1   0   7        3.86        3.93      0.69 o 
   1   0   7      480.72      565.91      6.46 o 
   3   0   7      600.28      606.16      7.32 o 
   5   0   7       33.65       36.62      9.07 o 
   7   0   7      712.73      645.35     13.46 o 
 -10   1   7       12.12        7.73      3.51 o 
  -9   1   7       29.17       29.89      4.11 o 
  -8   1   7       10.39       11.94      2.52 o 
  -7   1   7      281.42      287.64      5.96 o 
  -6   1   7      488.32      444.91      6.43 o 
  -5   1   7       44.75       43.91      2.06 o 
  -4   1   7      344.15      323.02      4.04 o 
  -3   1   7        0.55        0.39      0.58 o 
  -2   1   7     1140.87     1231.17     11.83 o 
  -1   1   7      315.83      432.54      4.96 o 
   0   1   7      389.49      357.77      3.35 o 
   1   1   7      120.73      127.27      2.07 o 
   2   1   7     1208.55     1197.66      7.74 o 
   3   1   7     1010.24     1078.04      7.47 o 
   4   1   7     1175.73     1180.47     15.09 o 
   5   1   7      108.09      116.47      3.61 o 
   6   1   7      388.84      385.34      7.49 o 
   7   1   7      192.62      202.50      5.44 o 
   8   1   7      150.47      145.12      7.48 o 
  -9   2   7      330.73      326.23     10.08 o 
  -8   2   7       63.84       66.75      5.25 o 
  -7   2   7       14.02       12.29      1.76 o 
  -6   2   7      221.25      220.13      6.78 o 
  -5   2   7      741.51      726.51      8.03 o 
  -4   2   7       60.45       81.93      3.28 o 
  -3   2   7      755.00      692.41      5.87 o 
  -2   2   7     2433.46     2501.58     19.94 o 
  -1   2   7     5216.51     5265.40     29.17 o 
   0   2   7     1915.18     1938.25     10.69 o 
   1   2   7     3629.79     3473.24     17.47 o 
   2   2   7        0.15        3.93      0.70 o 
   3   2   7      372.78      349.70      4.47 o 
   4   2   7       30.33       43.31      2.26 o 
   5   2   7        4.06        7.32      1.64 o 
   6   2   7        0.71       -0.14      1.90 o 
   7   2   7      199.48      204.16      6.58 o 
   8   2   7       27.04       27.87      4.48 o 
  -9   3   7        0.78       -0.16      2.17 o 
  -8   3   7      864.95      877.60     12.88 o 
  -7   3   7        3.07        3.92      1.81 o 
  -6   3   7      167.56      149.05      3.80 o 
  -5   3   7      747.23      733.52      7.05 o 
  -4   3   7      112.18      120.72      2.77 o 
  -3   3   7      638.61      599.30      5.18 o 
  -2   3   7     6397.54     6478.53     30.57 o 
  -1   3   7      459.10      430.93      3.85 o 
   0   3   7     8482.68     9044.68     40.99 o 
   1   3   7     1394.18     1270.54      7.95 o 
   2   3   7      591.59      571.65      5.62 o 
   3   3   7      687.19      754.41      7.01 o 
   4   3   7     1370.06     1364.04     12.63 o 
   5   3   7       79.58       85.07      4.11 o 
   6   3   7     1282.02     1254.95     18.00 o 
   7   3   7      171.85      155.72      5.84 o 
   8   3   7      144.15      143.80      6.25 o 
  -9   4   7      172.08      184.38      6.36 o 
  -8   4   7       36.79       33.08      5.31 o 
  -7   4   7      170.86      171.59      5.35 o 
  -6   4   7      102.56       98.39      3.30 o 
  -5   4   7     2387.58     2424.37     16.91 o 
  -4   4   7       38.92       41.47      1.97 o 
  -3   4   7        3.18        8.12      1.23 o 
  -2   4   7       37.21       59.52      1.97 o 
  -1   4   7      571.03      493.93      4.35 o 
   0   4   7      345.24      326.06      3.36 o 
   1   4   7     1047.45     1023.09      6.85 o 
   2   4   7        2.69        0.89      1.03 o 
   3   4   7      265.22      268.35      4.90 o 
   4   4   7       59.44       62.05      2.77 o 
   5   4   7      423.79      428.74      6.99 o 
   6   4   7       50.90       53.72      3.83 o 
   7   4   7      411.42      435.10      9.70 o 
   8   4   7       21.69       23.62      3.66 o 
  -9   5   7        0.04        3.52      2.91 o 
  -8   5   7      377.66      357.95      9.78 o 
  -7   5   7       56.87       47.22      3.34 o 
  -6   5   7     1267.53     1242.72     12.18 o 
  -5   5   7      216.63      205.12      3.84 o 
  -4   5   7     2077.90     2103.65     14.34 o 
  -3   5   7       94.81       95.84      2.29 o 
  -2   5   7     1888.24     1830.49     11.09 o 
  -1   5   7     1055.02     1117.59      7.68 o 
   0   5   7     1400.58     1443.33     10.44 o 
   1   5   7       56.69       50.22      1.82 o 
   2   5   7      716.50      729.57      8.31 o 
   3   5   7       32.17       40.53      3.53 o 
   4   5   7      699.33      702.78     12.36 o 
   5   5   7       98.75      104.47      3.81 o 
   6   5   7      350.83      377.95      8.70 o 
   7   5   7        5.34        6.74      2.56 o 
   8   5   7      184.25      187.49      7.97 o 
  -9   6   7      236.08      254.10      9.67 o 
  -8   6   7       47.03       42.82      4.59 o 
  -7   6   7       87.94       88.43      4.28 o 
  -6   6   7      313.99      313.36      6.94 o 
  -5   6   7      172.45      179.50      3.79 o 
  -4   6   7      127.68      115.36      2.94 o 
  -3   6   7      472.63      499.15      5.76 o 
  -2   6   7      168.43      165.54      3.13 o 
  -1   6   7      731.47      723.36      7.20 o 
   0   6   7      133.23      143.58      3.08 o 
   1   6   7     1865.95     1868.96     15.31 o 
   2   6   7       15.06       18.48      1.91 o 
   3   6   7      501.09      520.75      7.52 o 
   4   6   7       75.41       78.76      4.09 o 
   5   6   7       28.85       45.10      2.93 o 
   6   6   7        5.71        4.47      1.91 o 
   7   6   7      174.32      166.28      7.73 o 
  -8   7   7        3.89        7.45      3.15 o 
  -7   7   7        4.57        0.53      2.46 o 
  -6   7   7       93.25      103.33      4.56 o 
  -5   7   7       44.86       42.87      2.56 o 
  -4   7   7       29.77       27.66      2.04 o 
  -3   7   7       15.08       14.38      1.68 o 
  -2   7   7      299.18      316.48      4.68 o 
  -1   7   7        5.81        8.02      1.24 o 
   0   7   7      383.93      336.90      4.80 o 
   1   7   7       10.67       14.49      2.16 o 
   2   7   7      682.02      665.42      8.64 o 
   3   7   7       46.77       33.07      2.45 o 
   4   7   7      821.81      807.33     13.96 o 
   5   7   7      198.30      194.30      7.45 o 
   6   7   7       66.47       52.97      4.28 o 
   7   7   7        0.41        3.40      2.62 o 
  -8   8   7       35.60       36.51      4.76 o 
  -7   8   7      260.74      270.31     10.89 o 
  -6   8   7        0.76        0.43      3.12 o 
  -5   8   7      276.76      292.86      9.39 o 
  -4   8   7        1.38        2.91      1.60 o 
  -3   8   7     1721.92     1607.12     14.45 o 
  -2   8   7      234.00      224.66      4.22 o 
  -1   8   7       74.52       72.65      2.59 o 
   0   8   7      108.28       96.48      2.91 o 
   1   8   7       21.37       19.30      2.05 o 
   2   8   7        3.22        0.56      1.45 o 
   3   8   7      204.52      205.24      5.21 o 
   4   8   7       15.61       17.34      2.32 o 
   5   8   7      359.57      375.54      7.58 o 
   6   8   7       44.34       46.60      3.45 o 
  -7   9   7        6.29        5.34      3.11 o 
  -6   9   7       64.81       64.30      5.21 o 
  -5   9   7      315.14      327.35      9.72 o 
  -4   9   7      291.40      313.52      9.14 o 
  -3   9   7       42.11       37.52      3.10 o 
  -2   9   7      278.38      318.89      5.32 o 
  -1   9   7        6.94        7.16      1.44 o 
   0   9   7        4.03        6.64      1.71 o 
   1   9   7        2.26        3.32      1.61 o 
   2   9   7      346.28      349.92      9.11 o 
   3   9   7      218.44      215.51      5.58 o 
   4   9   7       68.08       65.57      3.61 o 
   5   9   7        3.63        2.74      2.09 o 
   6   9   7      153.42      166.24      5.79 o 
  -6  10   7        4.68        2.76      3.28 o 
  -5  10   7       53.25       58.14      5.76 o 
  -4  10   7        8.91       13.39      3.32 o 
  -3  10   7      126.90      122.59      4.97 o 
  -2  10   7        0.62        1.87      1.67 o 
  -1  10   7      178.92      158.31      4.82 o 
   0  10   7        3.86        2.61      1.72 o 
   1  10   7      219.78      217.79      5.54 o 
   2  10   7       18.91       12.06      2.31 o 
   3  10   7      149.88      161.75      5.16 o 
   4  10   7        5.27        5.64      2.13 o 
   5  10   7       62.03       53.17      3.75 o 
  -5  11   7       40.27       49.55      5.65 o 
  -4  11   7      117.89      101.31      6.26 o 
  -3  11   7        0.16       -0.03      2.65 o 
  -2  11   7      207.50      201.00      6.36 o 
  -1  11   7      226.72      194.72      8.60 o 
   0  11   7      621.91      608.68     10.95 o 
   1  11   7       71.50       70.63      5.10 o 
   2  11   7      434.31      469.81     10.10 o 
   3  11   7       38.54       33.96      3.16 o 
   4  11   7      301.97      300.65      8.56 o 
  -4  12   7        2.16        4.38      3.33 o 
  -3  12   7      364.80      377.56     11.98 o 
  -2  12   7        3.72        5.44      3.23 o 
  -1  12   7       33.55       37.60      3.65 o 
   0  12   7        0.28        2.92      2.30 o 
   1  12   7      170.98      180.00      6.59 o 
   2  12   7        0.96        6.32      2.77 o 
   3  12   7       23.63       22.73      3.55 o 
  -2  13   7      100.97       93.29      9.71 o 
  -1  13   7       23.53       28.33      4.61 o 
   0  13   7       83.80       83.65      5.08 o 
   1  13   7        2.70        1.68      2.60 o 
 -10   0   8      163.65      161.59     11.36 o 
  -8   0   8       38.80       37.87      6.30 o 
  -6   0   8      250.16      262.89      7.06 o 
  -4   0   8      734.86      683.02     10.43 o 
  -2   0   8     3944.63     3967.14     35.27 o 
   0   0   8     6161.48     6388.99     42.18 o 
   2   0   8     1608.07     1567.29     13.72 o 
   4   0   8       82.31       57.51      4.06 o 
   6   0   8      146.91      124.69      7.42 o 
   8   0   8       49.03       50.37      7.63 o 
 -10   1   8       24.80       18.31      4.05 o 
  -9   1   8      109.17      114.72      6.33 o 
  -8   1   8      111.16      115.58      4.29 o 
  -7   1   8      247.07      238.87      5.09 o 
  -6   1   8      517.18      514.41      7.10 o 
  -5   1   8     1209.49     1176.15     10.93 o 
  -4   1   8        3.10        6.66      1.15 o 
  -3   1   8      608.78      620.04      6.65 o 
  -2   1   8      107.23       90.75      1.93 o 
  -1   1   8      500.09      469.81      4.65 o 
   0   1   8       42.48       30.45      1.29 o 
   1   1   8      262.80      257.61      3.07 o 
   2   1   8       83.64       68.14      1.73 o 
   3   1   8      836.91      845.15      7.56 o 
   4   1   8        2.46        3.07      1.22 o 
   5   1   8      332.26      329.13      6.00 o 
   6   1   8      232.46      232.82      5.52 o 
   7   1   8      346.63      310.02     18.76 o 
   8   1   8        2.31        2.84      2.57 o 
  -9   2   8      152.66      154.44      8.62 o 
  -8   2   8      765.27      770.20     11.93 o 
  -7   2   8      445.55      419.14      8.17 o 
  -6   2   8      520.51      513.27      8.79 o 
  -5   2   8       96.67       96.67      4.13 o 
  -4   2   8     1008.67     1001.95      8.04 o 
  -3   2   8      343.77      329.98      3.60 o 
  -2   2   8     6107.50     6384.18     33.02 o 
  -1   2   8      212.11      184.24      2.85 o 
   0   2   8     1075.20     1087.66      7.18 o 
   1   2   8      110.61       99.38      1.97 o 
   2   2   8     1075.23     1084.69      9.23 o 
   3   2   8      744.78      766.11      7.26 o 
   4   2   8     1657.04     1721.44     12.84 o 
   5   2   8        2.50        2.24      2.31 o 
   6   2   8     1297.68     1297.48     16.39 o 
   7   2   8       24.31       23.07      3.20 o 
   8   2   8      228.42      223.26      7.54 o 
  -9   3   8      177.29      183.72      7.25 o 
  -8   3   8        0.07        1.11      1.92 o 
  -7   3   8        4.59        7.59      1.95 o 
  -6   3   8       61.02       62.95      3.31 o 
  -5   3   8      663.07      673.47      7.92 o 
  -4   3   8        4.21        3.06      0.92 o 
  -3   3   8       17.91       24.67      1.70 o 
  -2   3   8        3.63        5.67      0.72 o 
  -1   3   8     2363.67     2357.23     12.88 o 
   0   3   8     2085.30     2060.90     11.65 o 
   1   3   8      277.50      220.46      3.37 o 
   2   3   8      886.75      882.77      7.63 o 
   3   3   8      425.01      403.10      8.93 o 
   4   3   8      172.32      199.21      4.50 o 
   5   3   8      356.17      359.65      6.32 o 
   6   3   8       32.90       32.29      5.58 o 
   7   3   8      161.48      143.69      5.94 o 
   8   3   8       14.98        9.99      3.98 o 
  -9   4   8        3.52        3.37      2.37 o 
  -8   4   8      551.09      585.24     10.55 o 
  -7   4   8      114.57      104.75      4.42 o 
  -6   4   8      328.32      338.42      5.88 o 
  -5   4   8       52.87       50.64      2.42 o 
  -4   4   8       90.74       78.83      2.51 o 
  -3   4   8        2.48        5.27      0.98 o 
  -2   4   8     6293.59     6294.31     30.07 o 
  -1   4   8      290.29      301.40      3.40 o 
   0   4   8     3587.13     3513.56     18.12 o 
   1   4   8      187.79      185.20      3.09 o 
   2   4   8     2299.54     2305.10     17.48 o 
   3   4   8       94.45      100.96      3.43 o 
   4   4   8      438.64      409.73      6.61 o 
   5   4   8        7.95        9.42      1.85 o 
   6   4   8      179.15      159.28      5.84 o 
   7   4   8        6.95        8.14      2.72 o 
   8   4   8      218.29      223.36      7.81 o 
  -9   5   8       20.62       23.80      3.34 o 
  -8   5   8       68.58       63.15      5.95 o 
  -7   5   8      473.49      466.75      8.93 o 
  -6   5   8       92.44       90.53      3.40 o 
  -5   5   8      808.44      823.25      7.30 o 
  -4   5   8       30.09       32.49      1.75 o 
  -3   5   8      423.78      429.10      5.40 o 
  -2   5   8       38.43       45.21      1.99 o 
  -1   5   8      436.03      411.30      4.87 o 
   0   5   8       10.76        6.41      1.04 o 
   1   5   8      334.40      334.15      5.36 o 
   2   5   8      476.00      464.46      6.62 o 
   3   5   8      332.54      333.83      5.82 o 
   4   5   8       89.27       91.92      3.54 o 
   5   5   8       38.73       28.19      2.74 o 
   6   5   8        3.77        2.15      2.24 o 
   7   5   8      101.97      110.68      5.54 o 
  -9   6   8        1.39        7.36      3.56 o 
  -8   6   8      132.55      123.07      6.93 o 
  -7   6   8       15.73       15.96      2.58 o 
  -6   6   8      507.27      512.69      9.04 o 
  -5   6   8        1.53        3.03      1.24 o 
  -4   6   8      485.28      495.93      6.09 o 
  -3   6   8      279.17      310.05      6.06 o 
  -2   6   8      368.83      387.43      6.54 o 
  -1   6   8       38.09       41.61      1.84 o 
   0   6   8      351.83      362.18      4.82 o 
   1   6   8      440.86      414.92      6.31 o 
   2   6   8      434.90      383.89      6.27 o 
   3   6   8      429.88      440.56      7.01 o 
   4   6   8      971.28      981.75     11.44 o 
   5   6   8       30.27       25.03      2.50 o 
   6   6   8      403.78      401.87      7.85 o 
   7   6   8       15.54       12.99      3.30 o 
  -8   7   8        7.03        6.79      3.28 o 
  -7   7   8       46.51       47.19     11.69 o 
  -6   7   8      213.88      217.27      6.12 o 
  -5   7   8      205.38      203.13      5.01 o 
  -4   7   8       58.48       47.50      2.27 o 
  -3   7   8      120.63       98.58      3.31 o 
  -2   7   8        0.28        2.31      1.38 o 
  -1   7   8      135.06      125.71      3.11 o 
   0   7   8      497.22      499.61      6.06 o 
   1   7   8      322.97      314.15      5.78 o 
   2   7   8      233.86      214.89      4.93 o 
   3   7   8      270.61      251.93      5.54 o 
   4   7   8       47.01       39.23      3.16 o 
   5   7   8      809.15      814.19     13.26 o 
   6   7   8        0.01       -1.69      1.69 o 
   7   7   8       98.08       87.68      5.42 o 
  -8   8   8       33.76       30.29      5.68 o 
  -7   8   8        0.24        3.61      2.75 o 
  -6   8   8      109.14      103.13      7.26 o 
  -5   8   8        0.90       -0.68      4.17 o 
  -4   8   8     1181.31     1221.61     12.59 o 
  -3   8   8       30.99       26.52      2.24 o 
  -2   8   8      285.68      304.61      4.95 o 
  -1   8   8      470.97      439.97      6.96 o 
   0   8   8      180.74      184.11      4.50 o 
   1   8   8       42.15       47.29      2.73 o 
   2   8   8      601.84      609.88      8.80 o 
   3   8   8      150.01      140.95      4.50 o 
   4   8   8      144.49      148.32      8.21 o 
   5   8   8       12.79       14.58      2.46 o 
   6   8   8        3.94        3.11      2.16 o 
  -7   9   8       62.80       52.59      7.43 o 
  -6   9   8       47.23       64.95      7.87 o 
  -5   9   8      189.52      222.27      8.18 o 
  -4   9   8       44.81       39.47      4.31 o 
  -3   9   8      225.99      259.93      5.62 o 
  -2   9   8      449.14      442.12      7.22 o 
  -1   9   8      521.53      515.61      7.19 o 
   0   9   8        7.86        7.70      1.76 o 
   1   9   8      346.17      344.48      6.67 o 
   2   9   8       69.06       62.70      3.32 o 
   3   9   8        1.57        1.66      1.67 o 
   4   9   8       13.25       14.75      2.43 o 
   5   9   8      254.28      255.73      8.59 o 
   6   9   8        0.54        0.49      2.17 o 
  -6  10   8      184.33      191.65     12.41 o 
  -5  10   8      216.03      223.54      8.62 o 
  -4  10   8      173.59      173.62      7.38 o 
  -3  10   8      219.43      223.30      8.75 o 
  -2  10   8       22.06       19.02      2.73 o 
  -1  10   8        8.38        9.56      1.99 o 
   0  10   8      606.56      573.12      8.76 o 
   1  10   8       12.41       13.40      2.20 o 
   2  10   8      383.05      373.06      7.51 o 
   3  10   8       78.72       73.35      3.85 o 
   4  10   8      173.01      175.41      6.57 o 
   5  10   8       26.52       27.50      3.27 o 
  -5  11   8       67.17       48.16      9.61 o 
  -4  11   8        6.83        6.08      3.12 o 
  -3  11   8       30.69       25.60      4.69 o 
  -2  11   8       91.37       91.44      5.81 o 
  -1  11   8       23.91       18.86      2.82 o 
   0  11   8       74.25       74.81      6.84 o 
   1  11   8      313.42      320.67      7.09 o 
   2  11   8        3.55        4.72      2.20 o 
   3  11   8       99.79       92.73      4.53 o 
   4  11   8        0.00       -0.24      2.03 o 
  -4  12   8      115.02      123.97      7.88 o 
  -3  12   8        0.02       -2.60      2.94 o 
  -2  12   8      170.63      158.73      7.65 o 
  -1  12   8       69.86       64.70      5.64 o 
   0  12   8      262.29      297.21      8.17 o 
   1  12   8       18.86        8.27      4.28 o 
   2  12   8       80.47       83.04      5.14 o 
  -1  13   8       94.06       99.27      6.81 o 
   0  13   8       20.58       14.75      3.23 o 
  -9   0   9       11.29       15.93      5.00 o 
  -7   0   9        2.24        2.55      2.10 o 
  -5   0   9      686.05      618.98     21.66 o 
  -3   0   9     2005.61     1874.32     24.39 o 
  -1   0   9     7783.58     7775.08     38.56 o 
   1   0   9      600.23      539.09      6.87 o 
   3   0   9      464.09      464.95      6.73 o 
   5   0   9      425.11      379.82      9.46 o 
   7   0   9      112.30       81.09      5.69 o 
  -9   1   9       12.86       12.14      2.56 o 
  -8   1   9      212.00      203.93      5.82 o 
  -7   1   9        0.27        0.51      1.37 o 
  -6   1   9      824.99      810.78      9.37 o 
  -5   1   9      245.47      230.79      4.54 o 
  -4   1   9     1242.04     1204.09     12.15 o 
  -3   1   9      268.50      274.56      5.75 o 
  -2   1   9     1344.35     1404.44      9.64 o 
  -1   1   9     1831.88     1852.03     10.63 o 
   0   1   9      741.76      766.63      5.85 o 
   1   1   9        0.20        1.56      0.69 o 
   2   1   9     2100.88     2176.91     12.73 o 
   3   1   9      241.63      248.83      3.99 o 
   4   1   9      590.19      593.72      7.84 o 
   5   1   9      254.19      206.61      4.99 o 
   6   1   9      742.92      761.41     12.13 o 
   7   1   9       22.54       25.86      3.61 o 
   8   1   9      173.17      168.70      9.98 o 
  -9   2   9      141.68      144.38      9.59 o 
  -8   2   9       54.12       40.75      2.77 o 
  -7   2   9      494.98      476.30      7.41 o 
  -6   2   9        2.70        1.70      1.26 o 
  -5   2   9     1849.85     1857.74     15.24 o 
  -4   2   9      127.94      122.26      3.18 o 
  -3   2   9       24.85       20.11      1.34 o 
  -2   2   9      322.44      341.77      5.75 o 
  -1   2   9       76.00       82.05      1.79 o 
   0   2   9      256.27      296.64      3.93 o 
   1   2   9       39.62       47.08      1.49 o 
   2   2   9       27.70       31.29      1.63 o 
   3   2   9     1827.65     1860.98     13.31 o 
   4   2   9      266.65      277.48      4.56 o 
   5   2   9      727.99      731.94     11.34 o 
   6   2   9       18.24       19.72      2.88 o 
   7   2   9       24.09       31.11      3.57 o 
   8   2   9        0.00       -1.05      2.66 o 
  -9   3   9      123.68      117.48      5.35 o 
  -8   3   9      382.22      381.42      8.55 o 
  -7   3   9        9.89        9.94      1.77 o 
  -6   3   9      227.73      239.23      5.02 o 
  -5   3   9      180.44      184.49      4.17 o 
  -4   3   9     1065.43      980.65      8.31 o 
  -3   3   9      269.52      300.81      4.07 o 
  -2   3   9     2737.27     2739.40     17.52 o 
  -1   3   9        0.50        2.51      0.68 o 
   0   3   9      982.79      914.83      6.70 o 
   1   3   9        2.09        0.39      0.71 o 
   2   3   9     1589.07     1553.48     11.39 o 
   3   3   9      686.72      696.64     12.74 o 
   4   3   9       75.44       71.31      2.98 o 
   5   3   9      194.83      195.82      5.94 o 
   6   3   9      370.55      377.97      9.23 o 
   7   3   9       16.44       17.14      3.16 o 
   8   3   9       36.06       26.82      3.96 o 
  -9   4   9       28.28       40.11      4.86 o 
  -8   4   9        5.28        1.94      2.08 o 
  -7   4   9       37.94       39.30      3.53 o 
  -6   4   9      142.57      137.58      3.96 o 
  -5   4   9      130.67      132.37      3.70 o 
  -4   4   9       34.61       31.94      1.69 o 
  -3   4   9      124.23      117.97      2.71 o 
  -2   4   9      183.96      187.72      2.79 o 
  -1   4   9      458.60      395.16      4.29 o 
   0   4   9        0.67        3.15      0.80 o 
   1   4   9     2071.06     2049.14     13.67 o 
   2   4   9       21.40       21.09      1.81 o 
   3   4   9      231.84      221.19      6.24 o 
   4   4   9       65.52       64.44      2.98 o 
   5   4   9       92.79       90.23      4.00 o 
   6   4   9        0.23       -0.16      1.96 o 
   7   4   9      126.98      143.30      6.16 o 
  -9   5   9       13.56       16.95      3.10 o 
  -8   5   9      594.62      608.95     11.05 o 
  -7   5   9      116.87      113.91      4.76 o 
  -6   5   9      542.25      535.01      7.80 o 
  -5   5   9      242.33      252.29      4.40 o 
  -4   5   9      243.66      272.85      4.37 o 
  -3   5   9        9.45        7.92      1.40 o 
  -2   5   9      702.08      750.37      6.25 o 
  -1   5   9       17.60       12.33      1.23 o 
   0   5   9      658.18      678.60      6.70 o 
   1   5   9      285.42      260.46      4.84 o 
   2   5   9      974.92      939.43     10.15 o 
   3   5   9      204.23      184.19      4.58 o 
   4   5   9       33.17       42.57      3.11 o 
   5   5   9      325.91      326.30      6.63 o 
   6   5   9      250.09      240.27      7.33 o 
   7   5   9       15.64       12.63      3.20 o 
  -8   6   9       25.75       22.89      3.13 o 
  -7   6   9      319.14      327.58      7.78 o 
  -6   6   9      258.42      259.15      5.53 o 
  -5   6   9      124.66      115.89      3.90 o 
  -4   6   9        0.17       -0.60      1.07 o 
  -3   6   9      122.86      116.92      2.99 o 
  -2   6   9      454.76      446.98      6.41 o 
  -1   6   9      241.12      219.16      3.83 o 
   0   6   9       51.23       65.24      2.28 o 
   1   6   9       34.36       31.80      2.17 o 
   2   6   9        5.93        4.49      1.45 o 
   3   6   9      350.83      338.53      7.35 o 
   4   6   9       14.36       11.88      2.01 o 
   5   6   9      363.18      398.85      7.59 o 
   6   6   9        6.07        7.84      2.72 o 
   7   6   9      187.22      184.59      7.24 o 
  -8   7   9       36.49       27.91      4.32 o 
  -7   7   9        9.14        2.82      2.77 o 
  -6   7   9      218.35      214.79      6.23 o 
  -5   7   9       21.08       19.90      2.13 o 
  -4   7   9     1350.76     1288.86     12.77 o 
  -3   7   9        8.61        5.16      1.56 o 
  -2   7   9      355.18      341.05      5.84 o 
  -1   7   9       20.42       18.37      1.62 o 
   0   7   9      358.70      349.69      5.99 o 
   1   7   9     1509.70     1446.30     13.88 o 
   2   7   9      734.39      707.93      9.35 o 
   3   7   9        5.43        6.15      1.76 o 
   4   7   9      394.29      402.72      7.48 o 
   5   7   9        5.45        6.12      2.00 o 
   6   7   9       53.54       54.73      4.44 o 
  -7   8   9      162.89      163.40      7.35 o 
  -6   8   9       11.09       15.67      5.28 o 
  -5   8   9      130.81      150.51      6.58 o 
  -4   8   9       36.90       33.59      2.56 o 
  -3   8   9      311.79      350.59      6.44 o 
  -2   8   9      216.12      199.91      4.80 o 
  -1   8   9     1034.96     1053.17      9.93 o 
   0   8   9       20.56       14.25      1.89 o 
   1   8   9      107.27      118.34      3.96 o 
   2   8   9       85.44       75.74      3.48 o 
   3   8   9      184.27      203.08      5.38 o 
   4   8   9        0.00        0.69      1.75 o 
   5   8   9      164.33      150.06      5.18 o 
   6   8   9       37.77       41.07      3.47 o 
  -7   9   9        3.30        1.31      5.19 o 
  -6   9   9      111.64      120.72      9.87 o 
  -5   9   9       18.37       27.11      3.80 o 
  -4   9   9      193.24      211.62      6.28 o 
  -3   9   9       58.02       59.18      3.12 o 
  -2   9   9      587.98      603.36      8.60 o 
  -1   9   9       42.70       33.49      2.47 o 
   0   9   9      164.95      147.19      5.45 o 
   1   9   9        3.96        1.72      1.62 o 
   2   9   9      231.45      227.22      6.75 o 
   3   9   9      115.34      105.39      4.29 o 
   4   9   9      360.20      361.55      7.72 o 
   5   9   9        8.69        4.54      4.48 o 
  -6  10   9       49.58       45.10      7.75 o 
  -5  10   9       87.25       85.51      8.88 o 
  -4  10   9       46.65       52.86      6.53 o 
  -3  10   9       46.83       37.83      4.01 o 
  -2  10   9       27.35       24.65      2.97 o 
  -1  10   9      407.63      379.77      7.06 o 
   0  10   9       81.05       79.30      3.69 o 
   1  10   9      410.13      394.95     10.21 o 
   2  10   9        0.01       -0.04      1.78 o 
   3  10   9       22.01       19.50      2.68 o 
   4  10   9        0.02        0.83      2.09 o 
  -5  11   9       20.05       16.07      4.06 o 
  -4  11   9       58.86       54.77      6.31 o 
  -3  11   9       38.40       33.85      4.96 o 
  -2  11   9       46.96       46.32      4.64 o 
  -1  11   9       43.32       40.42      4.59 o 
   0  11   9      328.20      328.49     14.19 o 
   1  11   9        0.23        0.49      1.92 o 
   2  11   9      212.22      222.02      7.04 o 
   3  11   9       21.42       21.50      3.58 o 
  -4  12   9        0.17        5.14      3.49 o 
  -3  12   9      152.44      152.83      8.38 o 
  -2  12   9        4.43        3.83      5.58 o 
  -1  12   9       69.30       71.29      6.83 o 
   0  12   9        6.03        4.42      2.56 o 
   1  12   9       37.06       35.62      3.85 o 
   2  12   9       14.71       21.07      3.36 o 
  -8   0  10      283.59      237.31      7.94 o 
  -6   0  10     1032.17      990.42     15.23 o 
  -4   0  10     4010.53     3775.75     35.68 o 
  -2   0  10     4355.71     4534.42     59.04 o 
   0   0  10     1530.08     1373.98     12.62 o 
   2   0  10     2646.44     2591.57     21.08 o 
   4   0  10       42.59       49.92      3.80 o 
   6   0  10     1050.89     1164.16     18.87 o 
   8   0  10       68.07       65.81      8.75 o 
  -9   1  10       83.15       88.99      4.70 o 
  -8   1  10       52.62       48.92      4.38 o 
  -7   1  10      498.95      475.69     10.28 o 
  -6   1  10       63.48       65.00      3.13 o 
  -5   1  10      154.77      147.74      3.78 o 
  -4   1  10       80.41       80.07      2.76 o 
  -3   1  10      794.35      744.15      7.98 o 
  -2   1  10      405.04      428.95      4.00 o 
  -1   1  10     1729.79     1871.86     11.01 o 
   0   1  10      345.30      373.11      3.99 o 
   1   1  10       44.11       41.18      1.86 o 
   2   1  10        8.15       10.42      1.06 o 
   3   1  10     1574.45     1559.76     11.94 o 
   4   1  10      149.42      126.30      4.86 o 
   5   1  10      343.11      352.04      6.60 o 
   6   1  10       12.69        6.97      2.45 o 
   7   1  10      204.20      195.17     12.73 o 
   8   1  10        3.67        2.79      3.01 o 
  -9   2  10       77.81       66.48      4.29 o 
  -8   2  10      227.90      246.11      7.18 o 
  -7   2  10        6.19        4.23      1.60 o 
  -6   2  10     1225.00     1268.55     12.57 o 
  -5   2  10      214.36      229.11      4.70 o 
  -4   2  10        3.42        2.50      1.14 o 
  -3   2  10      596.95      623.49      6.34 o 
  -2   2  10     1127.06     1098.52      9.63 o 
  -1   2  10      892.45      984.48      7.02 o 
   0   2  10     1279.46     1378.18      9.05 o 
   1   2  10      550.02      551.80      5.15 o 
   2   2  10     1778.54     1826.29     13.05 o 
   3   2  10      195.78      210.40      6.27 o 
   4   2  10      147.75      158.86      5.09 o 
   5   2  10       78.53       67.59      3.91 o 
   6   2  10      228.30      215.03      6.68 o 
   7   2  10       11.32        8.97      2.83 o 
  -9   3  10       33.11       34.74      3.53 o 
  -8   3  10        6.50        4.15      2.08 o 
  -7   3  10        1.78       -0.12      1.41 o 
  -6   3  10       84.38       86.27      4.70 o 
  -5   3  10     1008.03      995.38     10.51 o 
  -4   3  10       33.58       28.23      1.94 o 
  -3   3  10      752.93      727.57      7.40 o 
  -2   3  10       85.14       79.76      2.58 o 
  -1   3  10      210.06      208.06      2.95 o 
   0   3  10       63.57       64.90      2.14 o 
   1   3  10     1040.12     1023.13      7.58 o 
   2   3  10      255.79      255.54      4.82 o 
   3   3  10     1030.00      973.82     10.50 o 
   4   3  10       27.84       28.32      2.24 o 
   5   3  10      258.84      252.43      6.86 o 
   6   3  10       51.58       30.64      3.39 o 
   7   3  10       27.14       31.52      3.77 o 
  -9   4  10       25.42       28.69      3.46 o 
  -8   4  10      172.97      180.15      6.09 o 
  -7   4  10        2.20        1.51      1.54 o 
  -6   4  10      672.01      646.76     10.16 o 
  -5   4  10       74.26       67.52      2.87 o 
  -4   4  10        7.08        6.73      1.41 o 
  -3   4  10      397.94      387.21      4.98 o 
  -2   4  10      126.26      141.63      2.96 o 
  -1   4  10        0.82        0.89      1.08 o 
   0   4  10      709.34      690.42      7.29 o 
   1   4  10        0.02        0.16      1.10 o 
   2   4  10      141.69      147.75      3.86 o 
   3   4  10       62.19       45.02      3.54 o 
   4   4  10        2.53        1.89      1.67 o 
   5   4  10       50.09       57.24      3.85 o 
   6   4  10       81.49       78.74      4.66 o 
   7   4  10        0.26       -2.04      2.53 o 
  -9   5  10       74.05       78.56      4.88 o 
  -8   5  10        5.22        2.11      2.23 o 
  -7   5  10      246.24      264.25     14.57 o 
  -6   5  10        5.46        7.84      1.78 o 
  -5   5  10       57.80       61.85      2.50 o 
  -4   5  10       87.87       88.30      2.74 o 
  -3   5  10        3.52        4.41      1.15 o 
  -2   5  10        3.71        1.29      1.27 o 
  -1   5  10     1301.38     1296.52     10.23 o 
   0   5  10      247.16      270.02      4.18 o 
   1   5  10      243.06      241.72      6.36 o 
   2   5  10      226.24      213.46      4.74 o 
   3   5  10      642.12      640.13     13.86 o 
   4   5  10        4.97        8.01      1.82 o 
   5   5  10      275.38      272.35      6.24 o 
   6   5  10        9.28       11.00      2.82 o 
   7   5  10       76.17       85.96      5.41 o 
  -8   6  10       82.89       83.38      6.34 o 
  -7   6  10      290.26      285.77      7.37 o 
  -6   6  10      121.20      131.13      5.28 o 
  -5   6  10       88.31       91.45      3.80 o 
  -4   6  10      943.37      895.97      8.99 o 
  -3   6  10        0.02       -0.39      1.19 o 
  -2   6  10      317.32      338.82      5.73 o 
  -1   6  10        4.15        2.52      1.09 o 
   0   6  10      419.86      400.14      6.28 o 
   1   6  10      425.20      408.98     11.93 o 
   2   6  10      149.87      164.48      4.62 o 
   3   6  10       95.22       92.27      3.63 o 
   4   6  10       80.16       87.77      4.67 o 
   5   6  10       10.96       10.63      2.19 o 
   6   6  10      369.48      365.50     17.68 o 
  -8   7  10       31.71       24.22      4.34 o 
  -7   7  10       97.91       82.18      6.99 o 
  -6   7  10       49.85       50.51      3.48 o 
  -5   7  10      133.00      120.10      5.48 o 
  -4   7  10      110.08      106.14      3.74 o 
  -3   7  10      726.11      725.56      9.09 o 
  -2   7  10      122.02      104.90      3.57 o 
  -1   7  10      511.97      558.99      7.33 o 
   0   7  10       10.76        8.03      1.64 o 
   1   7  10      153.28      177.10      4.59 o 
   2   7  10       85.21       75.09      3.35 o 
   3   7  10      214.63      215.90      5.87 o 
   4   7  10       46.41       54.95      3.33 o 
   5   7  10      208.10      210.87      9.52 o 
   6   7  10       14.78       13.28      2.65 o 
  -7   8  10       28.35       25.71      6.41 o 
  -6   8  10      213.15      235.94     12.62 o 
  -5   8  10       18.34       14.04      2.52 o 
  -4   8  10      812.89      808.44     10.20 o 
  -3   8  10      132.11      126.30      6.30 o 
  -2   8  10      497.08      550.94      9.59 o 
  -1   8  10       29.87       34.57      2.12 o 
   0   8  10      289.41      285.82      5.85 o 
   1   8  10        0.04        0.52      1.49 o 
   2   8  10      952.96      955.62     11.80 o 
   3   8  10       46.32       52.03      3.23 o 
   4   8  10      329.37      330.02      7.24 o 
   5   8  10        1.38       -1.00      1.88 o 
  -7   9  10      145.15      145.09     11.36 o 
  -6   9  10       62.33       74.20      8.53 o 
  -5   9  10      121.55      138.05     10.16 o 
  -4   9  10       28.73       32.98      2.72 o 
  -3   9  10      198.62      221.74      5.43 o 
  -2   9  10        2.30        4.73      1.81 o 
  -1   9  10      136.36      115.36      4.78 o 
   0   9  10       64.93       57.87      3.19 o 
   1   9  10      236.90      229.57      5.66 o 
   2   9  10       37.40       36.74      2.95 o 
   3   9  10       75.21       76.82      3.93 o 
   4   9  10       11.84        9.51      2.41 o 
   5   9  10      251.54      270.73      7.19 o 
  -6  10  10       74.10       78.75      9.04 o 
  -5  10  10       55.68       70.54      8.20 o 
  -4  10  10      344.62      347.17      8.43 o 
  -3  10  10       72.82       87.62      6.21 o 
  -2  10  10      263.46      227.90      5.72 o 
  -1  10  10        5.72        3.92      2.27 o 
   0  10  10      337.75      333.41      6.91 o 
   1  10  10       73.84       73.59      3.77 o 
   2  10  10       56.94       55.70      3.51 o 
   3  10  10       74.18       69.20      3.92 o 
   4  10  10       92.20       96.73      4.68 o 
  -5  11  10        7.62        3.64      3.47 o 
  -4  11  10        7.89        9.01      3.48 o 
  -3  11  10       58.50       59.40      4.24 o 
  -2  11  10        2.62       -0.20      2.69 o 
  -1  11  10      238.15      250.25      9.21 o 
   0  11  10       43.60       39.28      3.19 o 
   1  11  10      240.03      270.85      6.81 o 
   2  11  10        1.50        1.28      2.25 o 
   3  11  10       33.47       33.16      4.79 o 
  -3  12  10        7.39        5.01      3.42 o 
  -2  12  10        0.95        0.40      3.12 o 
  -1  12  10        1.06        2.99      3.21 o 
   0  12  10       53.19       53.50      5.39 o 
   1  12  10        0.01       -0.89      2.23 o 
  -9   0  11      233.51      254.08     16.77 o 
  -7   0  11       51.52       46.04      3.91 o 
  -5   0  11      106.06       80.04      4.28 o 
  -3   0  11     2786.63     2724.69     27.65 o 
  -1   0  11     2671.50     2685.65     19.12 o 
   1   0  11     1147.77      987.49     10.72 o 
   3   0  11      620.08      614.95     11.38 o 
   5   0  11      893.62      957.79     16.38 o 
   7   0  11       95.92      104.29     10.09 o 
  -9   1  11       27.32       28.43      3.29 o 
  -8   1  11      245.73      245.69      5.83 o 
  -7   1  11       23.68       31.07      2.82 o 
  -6   1  11      638.09      604.93      8.27 o 
  -5   1  11       87.92       86.50      3.08 o 
  -4   1  11      821.37      809.04     10.77 o 
  -3   1  11       14.45       12.40      1.55 o 
  -2   1  11     1773.11     1722.13     10.75 o 
  -1   1  11       66.70       74.55      1.89 o 
   0   1  11     1882.07     1872.63     15.17 o 
   1   1  11      160.88      146.48      2.26 o 
   2   1  11      786.60      811.21      6.93 o 
   3   1  11       59.94       53.23      2.27 o 
   4   1  11       20.25       28.68      2.37 o 
   5   1  11        3.00        1.50      2.06 o 
   6   1  11      750.12      745.16     12.57 o 
   7   1  11       55.15       63.07      5.46 o 
  -9   2  11      172.69      178.80      7.10 o 
  -8   2  11       20.90       23.17      2.43 o 
  -7   2  11      170.45      172.77      4.70 o 
  -6   2  11       24.38       28.38      2.25 o 
  -5   2  11      616.43      624.51      8.14 o 
  -4   2  11      305.47      300.41      5.21 o 
  -3   2  11     1057.92     1081.43      9.19 o 
  -2   2  11       14.45       24.22      1.44 o 
  -1   2  11      318.73      320.92      3.75 o 
   0   2  11      815.16      806.28      6.57 o 
   1   2  11      634.94      631.84      5.80 o 
   2   2  11       95.60      116.01      4.61 o 
   3   2  11      714.10      712.63      7.67 o 
   4   2  11       17.56       19.29      2.54 o 
   5   2  11      520.25      477.45      9.47 o 
   6   2  11       30.80       29.96      3.55 o 
   7   2  11      396.91      407.05      9.94 o 
  -9   3  11       33.24       31.96      3.55 o 
  -8   3  11       55.61       58.63      3.33 o 
  -7   3  11        3.29        3.41      1.62 o 
  -6   3  11     1388.20     1368.78     13.56 o 
  -5   3  11       31.87       27.17      2.71 o 
  -4   3  11        7.61        8.52      1.54 o 
  -3   3  11        0.01        1.38      1.09 o 
  -2   3  11        6.23        4.94      1.06 o 
  -1   3  11        0.34        1.97      0.80 o 
   0   3  11       55.25       47.40      1.65 o 
   1   3  11      140.29      139.23      2.68 o 
   2   3  11      381.70      395.55      6.24 o 
   3   3  11       17.14       15.52      1.89 o 
   4   3  11       16.72       19.11      2.10 o 
   5   3  11        6.55        9.05      2.46 o 
   6   3  11       87.41       91.42      5.00 o 
   7   3  11      121.78      128.03      6.04 o 
  -9   4  11      170.17      180.00      8.20 o 
  -8   4  11       23.23       27.06      3.54 o 
  -7   4  11       67.67       64.83      3.28 o 
  -6   4  11        5.09        5.46      1.69 o 
  -5   4  11        8.31       11.99      1.79 o 
  -4   4  11       69.76       84.40      3.13 o 
  -3   4  11      965.37      986.67      8.80 o 
  -2   4  11      227.43      266.60      4.15 o 
  -1   4  11      378.01      396.94      4.40 o 
   0   4  11      438.10      428.62      5.28 o 
   1   4  11      975.35      947.78     10.48 o 
   2   4  11      155.70      130.96      4.09 o 
   3   4  11      946.42      894.76     10.49 o 
   4   4  11       17.08       19.64      2.21 o 
   5   4  11        8.55        9.66      2.54 o 
   6   4  11       11.10       10.75      3.12 o 
   7   4  11      108.01      104.20      5.80 o 
  -8   5  11       39.93       48.16      3.84 o 
  -7   5  11        2.70        3.16      1.74 o 
  -6   5  11       31.27       33.75      2.51 o 
  -5   5  11       28.58       29.15      2.04 o 
  -4   5  11       42.32       45.13      2.50 o 
  -3   5  11       33.94       34.83      1.90 o 
  -2   5  11      723.80      693.49      8.29 o 
  -1   5  11      217.54      233.46      3.95 o 
   0   5  11      928.32      898.32      8.38 o 
   1   5  11       15.91       21.07      1.94 o 
   2   5  11       99.68       80.22      3.49 o 
   3   5  11       14.17       10.31      1.87 o 
   4   5  11       12.41       12.56      2.10 o 
   5   5  11      277.18      260.40      7.52 o 
   6   5  11      117.39      115.96      5.70 o 
  -8   6  11        4.13       -2.15      2.15 o 
  -7   6  11      216.80      235.05      6.90 o 
  -6   6  11       68.95       66.22      3.94 o 
  -5   6  11      421.83      418.52      7.07 o 
  -4   6  11       47.73       52.35      2.77 o 
  -3   6  11      561.19      545.08      8.32 o 
  -2   6  11      270.48      278.64      6.64 o 
  -1   6  11      209.51      204.82      7.15 o 
   0   6  11       34.72       35.72      2.81 o 
   1   6  11        2.16        6.08      1.60 o 
   2   6  11        6.31        3.59      1.53 o 
   3   6  11      456.89      437.39      8.97 o 
   4   6  11       87.70       94.66      3.97 o 
   5   6  11      519.08      512.71     10.73 o 
   6   6  11       24.89       17.43      3.32 o 
  -8   7  11      178.38      157.31     11.19 o 
  -7   7  11       20.04       16.37      2.88 o 
  -6   7  11      343.27      339.36      6.74 o 
  -5   7  11       19.74       18.50      2.63 o 
  -4   7  11     1282.30     1266.56     13.08 o 
  -3   7  11      241.05      226.83      5.11 o 
  -2   7  11      266.27      261.33      5.39 o 
  -1   7  11       11.07        5.94      1.64 o 
   0   7  11       25.84       29.62      2.28 o 
   1   7  11        0.74        0.26      1.40 o 
   2   7  11      264.60      258.28      5.84 o 
   3   7  11        9.20        6.68      1.89 o 
   4   7  11      278.47      291.07      6.68 o 
   5   7  11        8.25        6.35      2.23 o 
   6   7  11      209.65      229.06      8.01 o 
  -7   8  11       56.19       53.33      7.89 o 
  -6   8  11       10.98       12.98      3.30 o 
  -5   8  11       78.77       63.41      3.93 o 
  -4   8  11        0.24        3.00      1.70 o 
  -3   8  11      117.19      137.00      4.93 o 
  -2   8  11        2.13       -1.52      1.52 o 
  -1   8  11      879.92      874.00     12.53 o 
   0   8  11        5.89        4.05      1.66 o 
   1   8  11      888.06      870.57     11.02 o 
   2   8  11      187.90      184.85      5.48 o 
   3   8  11      207.42      209.49      5.75 o 
   4   8  11       11.24       13.17      2.36 o 
   5   8  11       84.53       87.60      4.43 o 
  -6   9  11      184.62      186.99     12.14 o 
  -5   9  11        1.23        3.01      2.96 o 
  -4   9  11      248.64      224.03      5.70 o 
  -3   9  11        9.96       19.85      2.38 o 
  -2   9  11      205.93      192.50      5.12 o 
  -1   9  11       58.33       58.03      3.80 o 
   0   9  11      585.82      529.65      8.50 o 
   1   9  11       15.69       13.88      3.37 o 
   2   9  11      125.43      132.88      4.78 o 
   3   9  11        0.05       -1.60      1.60 o 
   4   9  11      365.20      389.91      8.35 o 
  -5  10  11      181.65      168.64     11.74 o 
  -4  10  11       16.30       15.27      4.30 o 
  -3  10  11      245.08      227.73      6.86 o 
  -2  10  11        2.66        0.39      2.04 o 
  -1  10  11       71.17       75.91      5.86 o 
   0  10  11       17.85       15.17      2.93 o 
   1  10  11      150.31      161.85      5.29 o 
   2  10  11        6.90        3.51      2.02 o 
   3  10  11      184.89      201.72      6.17 o 
   4  10  11       12.84       11.27      2.66 o 
  -4  11  11       38.01       40.63      3.96 o 
  -3  11  11        2.95        1.82      2.57 o 
  -2  11  11       64.01       60.32      5.22 o 
  -1  11  11        5.32        6.77      2.66 o 
   0  11  11       24.37       27.72      4.39 o 
   1  11  11        4.31        6.64      2.35 o 
   2  11  11        3.63        4.28      2.23 o 
  -2  12  11       51.38       55.83     11.07 o 
  -1  12  11       91.72       96.18      6.83 o 
   0  12  11        0.24       -2.30      2.97 o 
  -8   0  12      206.16      210.68      7.82 o 
  -6   0  12      533.60      533.40     11.25 o 
  -4   0  12      222.78      230.87      6.68 o 
  -2   0  12     2655.61     2615.12     26.91 o 
   0   0  12       44.98       39.64      2.25 o 
   2   0  12     1402.45     1421.36     14.44 o 
   4   0  12     1387.38     1500.89     20.92 o 
   6   0  12      383.59      442.36     17.61 o 
  -9   1  12      195.48      208.67      5.89 o 
  -8   1  12      209.91      210.47      5.53 o 
  -7   1  12      106.62      102.78      4.33 o 
  -6   1  12      185.71      198.18      4.81 o 
  -5   1  12      448.71      431.51      8.63 o 
  -4   1  12        2.39        0.41      1.19 o 
  -3   1  12     1387.92     1401.41     12.58 o 
  -2   1  12       22.24       24.00      1.61 o 
  -1   1  12     2115.15     2056.63     12.42 o 
   0   1  12      213.05      179.55      3.13 o 
   1   1  12      119.93      121.62      2.34 o 
   2   1  12      120.43      122.34      3.12 o 
   3   1  12      234.41      239.18      7.12 o 
   4   1  12       43.00       47.60      3.64 o 
   5   1  12      732.12      761.58     12.37 o 
   6   1  12      174.72      184.64      6.58 o 
   7   1  12      142.18      152.91      8.20 o 
  -9   2  12        0.16        1.29      2.13 o 
  -8   2  12        4.89        1.07      1.72 o 
  -7   2  12       76.91       76.18      3.96 o 
  -6   2  12     1059.04     1037.07     11.64 o 
  -5   2  12      149.86      151.74      4.11 o 
  -4   2  12      105.07       98.29      3.26 o 
  -3   2  12        0.94        0.60      1.03 o 
  -2   2  12      553.89      507.96      5.69 o 
  -1   2  12        5.18        3.19      0.89 o 
   0   2  12      842.63      884.72      7.21 o 
   1   2  12      129.97      128.25      3.14 o 
   2   2  12      175.53      180.44      5.16 o 
   3   2  12       35.27       28.19      2.94 o 
   4   2  12       59.85       53.88      3.91 o 
   5   2  12       66.88       63.99      5.09 o 
   6   2  12       57.66       47.22      4.02 o 
   7   2  12       32.96       40.57      4.12 o 
  -9   3  12      191.54      188.99      6.83 o 
  -8   3  12        0.14        1.23      1.76 o 
  -7   3  12      363.31      351.15      7.24 o 
  -6   3  12      158.85      155.39      4.46 o 
  -5   3  12      397.51      400.99      6.64 o 
  -4   3  12        2.93        2.47      1.61 o 
  -3   3  12      927.04      981.82     10.25 o 
  -2   3  12      511.45      524.97      5.97 o 
  -1   3  12       32.84       37.30      1.82 o 
   0   3  12      516.02      534.22      5.37 o 
   1   3  12     1686.64     1672.19     14.44 o 
   2   3  12      133.40      117.89      3.65 o 
   3   3  12     1100.59     1144.60     21.44 o 
   4   3  12       50.47       55.56      3.68 o 
   5   3  12      113.72      121.84      5.31 o 
   6   3  12       53.23       64.56      5.26 o 
   7   3  12      130.17      133.14     11.31 o 
  -9   4  12       56.73       52.29      4.86 o 
  -8   4  12       20.72       21.45      3.07 o 
  -7   4  12        1.66       -1.48      1.48 o 
  -6   4  12      221.95      235.74      5.43 o 
  -5   4  12       55.63       55.61      3.15 o 
  -4   4  12       44.16       37.62      2.37 o 
  -3   4  12      181.91      183.61      4.28 o 
  -2   4  12        4.01        5.92      1.62 o 
  -1   4  12      517.51      508.41      6.87 o 
   0   4  12       26.74       30.46      1.74 o 
   1   4  12       41.63       36.43      3.30 o 
   2   4  12        7.57        8.85      1.67 o 
   3   4  12      147.51      161.27      4.56 o 
   4   4  12       30.61       33.55      2.69 o 
   5   4  12       24.32       22.13      3.15 o 
   6   4  12      108.64      111.98      6.42 o 
  -8   5  12        0.56        0.77      2.16 o 
  -7   5  12        1.53        0.37      2.12 o 
  -6   5  12       93.10      102.63      3.96 o 
  -5   5  12      343.80      332.85      5.53 o 
  -4   5  12       23.37       25.58      2.20 o 
  -3   5  12     1045.90      996.65     10.63 o 
  -2   5  12      390.12      411.09      6.39 o 
  -1   5  12      531.02      535.21      7.48 o 
   0   5  12      184.35      191.30      4.36 o 
   1   5  12      447.19      414.24      6.71 o 
   2   5  12       11.23       14.10      2.27 o 
   3   5  12      357.39      366.82      6.93 o 
   4   5  12       63.58       76.26      3.68 o 
   5   5  12      611.21      611.99     11.78 o 
   6   5  12        1.15        4.28      2.83 o 
  -8   6  12      142.06      150.09     10.39 o 
  -7   6  12        0.50       -0.11      2.07 o 
  -6   6  12       98.85      100.69      3.98 o 
  -5   6  12       29.66       29.68      2.68 o 
  -4   6  12      278.85      254.50      6.49 o 
  -3   6  12       65.56       61.83      2.91 o 
  -2   6  12      337.01      349.73      6.14 o 
  -1   6  12       56.22       54.63      2.74 o 
   0   6  12       49.93       56.96      2.77 o 
   1   6  12        2.32        2.69      1.49 o 
   2   6  12      287.11      274.58      5.89 o 
   3   6  12        9.87        6.62      1.92 o 
   4   6  12       87.06       85.24      4.64 o 
   5   6  12        3.13        1.71      1.94 o 
   6   6  12       34.18       33.87      4.18 o 
  -7   7  12      245.77      236.80      7.20 o 
  -6   7  12       75.80       81.19      4.41 o 
  -5   7  12      314.68      307.50     11.65 o 
  -4   7  12       68.65       58.92      3.71 o 
  -3   7  12      180.24      188.22      5.25 o 
  -2   7  12       28.32       21.32      3.01 o 
  -1   7  12      471.07      498.34      9.11 o 
   0   7  12       42.29       42.76      2.64 o 
   1   7  12      465.74      454.93      9.40 o 
   2   7  12      107.02       96.35      4.11 o 
   3   7  12      169.71      175.49      6.06 o 
   4   7  12       24.83       21.90      2.64 o 
   5   7  12       50.64       44.10      3.48 o 
  -7   8  12       11.31        9.06      5.59 o 
  -6   8  12      148.67      165.22      9.23 o 
  -5   8  12       24.39       20.90      2.94 o 
  -4   8  12      258.54      252.57      6.97 o 
  -3   8  12       11.38        8.76      1.94 o 
  -2   8  12      505.94      496.05      7.97 o 
  -1   8  12        5.31        6.11      2.18 o 
   0   8  12      492.62      472.89      9.33 o 
   1   8  12        1.97        4.69      1.81 o 
   2   8  12      163.90      151.33      5.75 o 
   3   8  12       11.27       14.25      2.38 o 
   4   8  12      340.70      333.24      7.61 o 
   5   8  12       30.99       29.67      3.44 o 
  -6   9  12        8.77       11.48      5.93 o 
  -5   9  12      145.58      153.52      5.97 o 
  -4   9  12       19.64       27.79      3.19 o 
  -3   9  12      110.68      102.49      4.11 o 
  -2   9  12       28.53       25.87      2.98 o 
  -1   9  12       89.86       83.51      4.40 o 
   0   9  12        0.37        3.36      2.22 o 
   1   9  12      372.87      390.60      7.67 o 
   2   9  12        0.06        0.16      1.79 o 
   3   9  12      203.27      222.87      6.31 o 
   4   9  12        0.05       -0.33      2.04 o 
  -5  10  12        9.73        9.04      5.67 o 
  -4  10  12       50.81       46.73      5.10 o 
  -3  10  12       20.34       15.98      2.53 o 
  -2  10  12       86.21       74.81      4.46 o 
  -1  10  12      177.18      178.93      6.39 o 
   0  10  12      161.45      162.67      6.28 o 
   1  10  12        1.82        0.10      1.89 o 
   2  10  12       47.09       41.55      3.46 o 
   3  10  12       13.46       11.08      2.48 o 
  -4  11  12       32.49       26.69      4.71 o 
  -3  11  12      172.68      181.98      8.18 o 
  -2  11  12       15.44       20.46      3.99 o 
  -1  11  12       73.76       79.77      8.63 o 
   0  11  12       10.67       13.42      3.12 o 
   1  11  12      126.42      122.86      5.97 o 
   2  11  12        0.12        0.57      2.13 o 
  -9   0  13      255.52      249.33      9.07 o 
  -7   0  13      358.14      352.26      9.70 o 
  -5   0  13      118.94      122.81      5.44 o 
  -3   0  13      502.92      515.90     10.06 o 
  -1   0  13      218.45      230.70      4.83 o 
   1   0  13     1039.11      973.71     11.27 o 
   3   0  13      269.60      307.41     20.38 o 
   5   0  13      588.39      671.46     18.54 o 
  -9   1  13       13.28       14.71      2.53 o 
  -8   1  13      122.50      126.12     10.25 o 
  -7   1  13       51.24       47.84      2.99 o 
  -6   1  13      264.39      283.24      5.93 o 
  -5   1  13       27.31       27.47      2.19 o 
  -4   1  13      624.62      586.36      7.91 o 
  -3   1  13       89.13       85.62      3.70 o 
  -2   1  13     1259.90     1237.12     10.26 o 
  -1   1  13      140.92      135.71      3.72 o 
   0   1  13        2.30        2.71      0.96 o 
   1   1  13      182.20      185.28      4.66 o 
   2   1  13     1293.04     1270.69     12.90 o 
   3   1  13       31.36       24.70      2.27 o 
   4   1  13      221.52      228.08      6.60 o 
   5   1  13       32.69       22.98      3.21 o 
   6   1  13       73.11       71.57      5.32 o 
  -9   2  13       97.70      105.62      6.44 o 
  -8   2  13      145.37      132.06      4.66 o 
  -7   2  13      150.92      152.16      4.66 o 
  -6   2  13       75.82       70.68      3.24 o 
  -5   2  13      338.53      315.12      5.98 o 
  -4   2  13        2.35        2.61      1.37 o 
  -3   2  13     1232.54     1225.58     10.49 o 
  -2   2  13        9.70       15.40      1.95 o 
  -1   2  13      687.39      668.72      6.92 o 
   0   2  13      327.36      333.03      4.30 o 
   1   2  13     1127.86     1163.02     10.04 o 
   2   2  13       61.08       64.65      2.89 o 
   3   2  13       63.06       59.19      3.37 o 
   4   2  13      126.69      140.31      5.40 o 
   5   2  13      175.28      158.41      9.47 o 
   6   2  13       49.93       56.06      4.45 o 
  -9   3  13        0.09       -1.58      2.26 o 
  -8   3  13       15.16       16.93      2.65 o 
  -7   3  13        4.28        4.16      1.88 o 
  -6   3  13      360.48      349.73      7.07 o 
  -5   3  13       55.18       58.77      3.53 o 
  -4   3  13       58.55       49.91      2.66 o 
  -3   3  13      231.75      238.61      6.18 o 
  -2   3  13       10.59        9.73      1.70 o 
  -1   3  13       13.48       12.99      1.43 o 
   0   3  13      392.61      415.82      5.58 o 
   1   3  13      325.00      307.60      5.61 o 
   2   3  13      523.92      527.47      7.76 o 
   3   3  13        6.69        5.91      1.91 o 
   4   3  13       36.66       43.28      6.66 o 
   5   3  13        8.12        4.87      2.49 o 
   6   3  13       21.29       13.55      3.09 o 
  -8   4  13        7.15        4.45      2.00 o 
  -7   4  13      462.31      469.71     10.53 o 
  -6   4  13      127.02      121.82      4.25 o 
  -5   4  13      613.28      635.27      9.78 o 
  -4   4  13       16.52       12.81      1.52 o 
  -3   4  13      602.70      647.67      8.39 o 
  -2   4  13      484.68      457.13      5.86 o 
  -1   4  13      202.36      203.32      4.61 o 
   0   4  13       39.47       41.14      2.03 o 
   1   4  13      351.91      354.19      6.15 o 
   2   4  13       13.87       13.20      1.91 o 
   3   4  13      632.80      667.72      9.43 o 
   4   4  13       60.08       64.81      4.87 o 
   5   4  13      285.05      283.62      8.06 o 
   6   4  13       15.67       16.81      3.29 o 
  -8   5  13        2.70        0.77      2.56 o 
  -7   5  13       20.89       21.92      2.77 o 
  -6   5  13      100.67      104.16      4.16 o 
  -5   5  13       83.89       91.54      3.66 o 
  -4   5  13      130.12      112.65      3.83 o 
  -3   5  13       21.28       15.07      2.32 o 
  -2   5  13       93.53       82.64      5.86 o 
  -1   5  13      215.82      223.76      4.87 o 
   0   5  13        2.41        2.28      1.67 o 
   1   5  13        7.32        6.77      1.67 o 
   2   5  13      121.63      120.03      4.45 o 
   3   5  13       85.66       79.57      3.64 o 
   4   5  13      389.18      397.86      7.73 o 
   5   5  13       10.48       11.95      4.07 o 
   6   5  13       87.71       88.82      5.49 o 
  -8   6  13       10.87       15.89      3.22 o 
  -7   6  13       47.38       43.09      3.21 o 
  -6   6  13       30.65       38.10      2.93 o 
  -5   6  13      355.63      337.45      8.07 o 
  -4   6  13        1.03       -0.58      1.72 o 
  -3   6  13      373.82      359.99      7.73 o 
  -2   6  13       14.12       11.21      1.87 o 
  -1   6  13      753.94      724.12     11.26 o 
   0   6  13       87.37       94.41      4.19 o 
   1   6  13      656.21      648.32      9.08 o 
   2   6  13       29.34       27.02      2.50 o 
   3   6  13       43.23       43.17      3.01 o 
   4   6  13       40.39       40.83      3.18 o 
   5   6  13      106.51       94.41      5.39 o 
  -7   7  13        2.32        6.89      3.35 o 
  -6   7  13       32.14       28.42      3.21 o 
  -5   7  13      105.85      104.11      4.85 o 
  -4   7  13       82.22       84.25      4.34 o 
  -3   7  13        6.44        3.51      2.13 o 
  -2   7  13     1033.00     1065.34     14.63 o 
  -1   7  13      141.35      132.46      5.04 o 
   0   7  13      239.34      252.21      6.79 o 
   1   7  13      180.57      170.89      5.56 o 
   2   7  13      188.26      183.95      6.80 o 
   3   7  13       13.28       16.20      3.00 o 
   4   7  13       95.77      104.90      4.61 o 
   5   7  13        0.03        1.01      2.12 o 
  -6   8  13       16.30       14.75      2.42 o 
  -5   8  13      213.29      199.72     10.02 o 
  -4   8  13       45.53       45.59      4.77 o 
  -3   8  13       47.85       42.04      2.94 o 
  -2   8  13       72.37       79.26      3.58 o 
  -1   8  13      134.09      121.69      7.19 o 
   0   8  13       86.64       85.03      4.44 o 
   1   8  13      266.93      259.02      6.15 o 
   2   8  13        0.97        1.05      1.73 o 
   3   8  13       71.21       68.79      3.88 o 
   4   8  13        2.56        1.14      2.10 o 
  -6   9  13       89.48       83.44      9.28 o 
  -5   9  13        3.57        5.10      2.83 o 
  -4   9  13      108.22      101.44      5.02 o 
  -3   9  13       44.45       36.23      2.98 o 
  -2   9  13       63.06       63.06      4.59 o 
  -1   9  13       46.55       52.47      5.58 o 
   0   9  13      274.60      286.86     12.82 o 
   1   9  13       80.02       83.03      4.75 o 
   2   9  13       86.27       80.33      4.07 o 
   3   9  13       11.87       13.29      2.72 o 
  -5  10  13       60.82       56.77      5.66 o 
  -4  10  13        3.73        2.66      3.39 o 
  -3  10  13      171.20      178.52      6.39 o 
  -2  10  13       10.53        6.90      3.36 o 
  -1  10  13      189.73      211.04      7.03 o 
   0  10  13       15.17       20.91      3.34 o 
   1  10  13       86.25       83.55      4.97 o 
   2  10  13        6.50        3.84      2.19 o 
  -3  11  13        6.89        8.95      3.53 o 
  -2  11  13       75.30       63.56      5.63 o 
  -1  11  13        3.85        5.52      2.75 o 
   0  11  13       55.55       58.83      7.98 o 
   1  11  13       37.32       51.49      4.51 o 
  -8   0  14       15.18       21.40      6.57 o 
  -6   0  14       77.16       88.98     12.57 o 
  -4   0  14      152.70      144.88      5.75 o 
  -2   0  14      829.99      796.90     19.63 o 
   0   0  14      243.75      227.34      3.94 o 
   2   0  14      494.69      452.69      9.99 o 
   4   0  14      313.40      321.49     18.69 o 
   6   0  14       36.22       38.09      7.12 o 
  -9   1  14       98.09       96.83      5.08 o 
  -8   1  14       12.87       17.85      2.50 o 
  -7   1  14      243.71      244.20      5.95 o 
  -6   1  14        8.00        7.41      1.76 o 
  -5   1  14      333.96      315.15      6.11 o 
  -4   1  14       19.70       17.32      1.95 o 
  -3   1  14      180.82      170.82      5.41 o 
  -2   1  14       35.95       34.11      2.58 o 
  -1   1  14      676.46      653.62      8.07 o 
   0   1  14       53.42       53.54      1.97 o 
   1   1  14      969.30      965.15      8.21 o 
   2   1  14        4.39        5.50      1.39 o 
   3   1  14       15.47       13.45      3.18 o 
   4   1  14        8.75        4.08      2.37 o 
   5   1  14      371.53      400.19      9.39 o 
   6   1  14        3.00       -0.28      2.86 o 
  -8   2  14       33.27       35.46      3.00 o 
  -7   2  14       21.79       20.16      2.42 o 
  -6   2  14      185.36      178.17      4.89 o 
  -5   2  14       83.89       92.06      3.57 o 
  -4   2  14      339.23      334.90      6.08 o 
  -3   2  14      128.04      122.37      3.77 o 
  -2   2  14      105.44      124.50      3.68 o 
  -1   2  14      156.89      165.85      3.53 o 
   0   2  14      225.34      218.68      3.76 o 
   1   2  14       20.88       20.62      1.75 o 
   2   2  14      602.37      588.00      8.33 o 
   3   2  14        5.60        4.16      1.99 o 
   4   2  14      124.63      127.84      5.36 o 
   5   2  14       50.76       56.78      5.43 o 
   6   2  14      153.67      166.45      8.63 o 
  -8   3  14       32.35       31.40      2.95 o 
  -7   3  14      610.10      623.26     12.08 o 
  -6   3  14       36.62       26.21      2.51 o 
  -5   3  14       95.68      105.79      3.88 o 
  -4   3  14       53.82       53.30      2.84 o 
  -3   3  14      427.57      412.41      6.67 o 
  -2   3  14        0.67        1.97      1.36 o 
  -1   3  14     1095.91     1132.20      9.97 o 
   0   3  14       81.03       78.54      3.02 o 
   1   3  14      272.26      282.63      8.05 o 
   2   3  14        5.65        4.76      1.65 o 
   3   3  14       71.13       82.67      3.84 o 
   4   3  14       37.91       41.00      3.63 o 
   5   3  14      139.17      126.30      6.24 o 
   6   3  14       23.76       11.19      4.26 o 
  -8   4  14       15.45       12.65      2.45 o 
  -7   4  14        0.22        1.14      2.26 o 
  -6   4  14      181.80      188.08      6.24 o 
  -5   4  14       42.50       48.06      2.96 o 
  -4   4  14      195.58      193.39      4.28 o 
  -3   4  14       16.06       16.41      2.67 o 
  -2   4  14      163.51      167.48      5.29 o 
  -1   4  14       24.14       31.92      2.63 o 
   0   4  14      144.49      153.64      5.02 o 
   1   4  14       46.30       45.40      2.65 o 
   2   4  14      532.16      556.64      8.40 o 
   3   4  14        0.85       -0.42      1.61 o 
   4   4  14       83.80       80.46      4.68 o 
   5   4  14        7.97        8.16      2.93 o 
   6   4  14      113.51       94.78      5.69 o 
  -8   5  14       27.43       18.44      3.24 o 
  -7   5  14      140.87      134.08      4.80 o 
  -6   5  14        0.03        3.38      1.92 o 
  -5   5  14      360.37      360.46      6.89 o 
  -4   5  14       40.37       41.24      3.32 o 
  -3   5  14      457.65      426.67      8.43 o 
  -2   5  14        0.07       -0.27      1.68 o 
  -1   5  14       66.24       68.40      3.02 o 
   0   5  14       14.12       13.86      2.38 o 
   1   5  14      375.92      374.92      6.74 o 
   2   5  14      133.69      117.46      4.17 o 
   3   5  14      356.83      336.13      6.96 o 
   4   5  14        0.21        2.64      2.47 o 
   5   5  14      254.00      244.93      8.52 o 
  -7   6  14       74.77       80.96      4.07 o 
  -6   6  14       47.14       52.11      3.92 o 
  -5   6  14      239.65      239.23      5.79 o 
  -4   6  14      132.63      136.51      6.49 o 
  -3   6  14      100.03       98.21      4.47 o 
  -2   6  14      682.09      709.19     10.24 o 
  -1   6  14      113.19      100.08      4.40 o 
   0   6  14      107.02      126.63      4.96 o 
   1   6  14      494.23      481.59      7.94 o 
   2   6  14      287.60      271.21      6.22 o 
   3   6  14      212.64      212.11      5.83 o 
   4   6  14      143.09      131.59      4.95 o 
   5   6  14       33.84       32.15      5.27 o 
  -7   7  14      104.11      114.77      8.19 o 
  -6   7  14       16.80       21.14      3.11 o 
  -5   7  14      272.49      269.48      7.51 o 
  -4   7  14       25.12       23.23      5.04 o 
  -3   7  14      138.44      147.62      5.69 o 
  -2   7  14       54.97       49.49      3.04 o 
  -1   7  14      419.04      382.21     10.36 o 
   0   7  14       11.19       12.72      2.59 o 
   1   7  14      192.16      181.31      6.15 o 
   2   7  14        4.69        2.60      1.83 o 
   3   7  14        1.14        4.35      2.36 o 
   4   7  14        1.18        3.20      2.12 o 
  -6   8  14       17.93       13.74      2.94 o 
  -5   8  14       16.93       13.24      2.91 o 
  -4   8  14      110.07      102.32      5.00 o 
  -3   8  14       16.80       14.15      2.76 o 
  -2   8  14       85.90       72.08      4.21 o 
  -1   8  14        0.10       -1.28      1.92 o 
   0   8  14      152.22      146.93      5.72 o 
   1   8  14        8.98       11.61      2.62 o 
   2   8  14       91.50       96.68      4.26 o 
   3   8  14       14.35       11.91      2.46 o 
   4   8  14      153.64      166.95      6.64 o 
  -5   9  14       46.49       39.52      4.70 o 
  -4   9  14        0.26       -0.77      2.23 o 
  -3   9  14       57.50       57.04      4.54 o 
  -2   9  14        2.52        2.28      2.20 o 
  -1   9  14      179.19      190.48      9.17 o 
   0   9  14        6.09        5.57      2.41 o 
   1   9  14       96.22       97.28      5.17 o 
   2   9  14       27.91       24.64      2.95 o 
   3   9  14      103.77       94.91      4.67 o 
  -4  10  14      107.73      106.15     11.60 o 
  -3  10  14        1.21       -0.71      2.85 o 
  -2  10  14       66.75       71.78      5.13 o 
  -1  10  14       20.41       14.20      3.09 o 
   0  10  14       61.07       52.80      4.32 o 
   1  10  14        1.27       -1.14      2.40 o 
  -7   0  15      470.16      516.10     19.17 o 
  -5   0  15       81.37       86.21      5.39 o 
  -3   0  15       94.72       78.93      5.40 o 
  -1   0  15       43.03       40.63      3.47 o 
   1   0  15       25.93       26.49      3.77 o 
   3   0  15        3.47        0.62      2.44 o 
   5   0  15      167.39      168.97     11.28 o 
  -8   1  15       18.72       20.12      2.66 o 
  -7   1  15        2.72        2.73      1.80 o 
  -6   1  15      108.94      111.96      4.15 o 
  -5   1  15      121.70      110.12      5.45 o 
  -4   1  15      243.38      239.03      5.34 o 
  -3   1  15      105.04      107.43      5.95 o 
  -2   1  15      652.51      671.68      8.60 o 
  -1   1  15        3.56        2.22      1.41 o 
   0   1  15       62.23       55.50      2.33 o 
   1   1  15      106.42      114.08      3.40 o 
   2   1  15      515.95      508.40      7.75 o 
   3   1  15        7.39       -1.67      2.06 o 
   4   1  15      294.56      292.57      7.85 o 
   5   1  15        7.47        6.05      2.75 o 
   6   1  15       48.31       64.23      7.91 o 
  -8   2  15       49.82       47.47      3.41 o 
  -7   2  15      318.70      283.66      6.54 o 
  -6   2  15        0.27       -0.39      1.57 o 
  -5   2  15        9.52       10.25      1.97 o 
  -4   2  15        8.00       10.64      1.91 o 
  -3   2  15      322.82      328.47      6.07 o 
  -2   2  15        1.31        4.69      1.55 o 
  -1   2  15      796.49      803.25     13.29 o 
   0   2  15      169.30      152.93      3.58 o 
   1   2  15      425.55      409.74      9.07 o 
   2   2  15        3.50        4.24      1.68 o 
   3   2  15       58.70       61.97      3.95 o 
   4   2  15        0.11       -0.11      2.11 o 
   5   2  15       68.34       72.95      4.90 o 
  -8   3  15       42.80       39.41      3.88 o 
  -7   3  15        6.11        8.65      2.15 o 
  -6   3  15       85.83       86.06      3.83 o 
  -5   3  15       11.49       10.60      2.03 o 
  -4   3  15      525.93      518.92      8.02 o 
  -3   3  15        4.27        2.93      1.26 o 
  -2   3  15      402.94      407.22      6.61 o 
  -1   3  15        9.35        7.04      1.87 o 
   0   3  15      302.73      310.56      6.83 o 
   1   3  15       72.01       62.14      3.01 o 
   2   3  15      327.01      352.05      6.69 o 
   3   3  15       43.57       43.78      3.62 o 
   4   3  15       74.25       85.48      4.84 o 
   5   3  15       28.11       34.12      3.91 o 
  -8   4  15        0.03       -0.95      1.85 o 
  -7   4  15      374.60      396.01      8.67 o 
  -6   4  15        7.72        7.68      2.07 o 
  -5   4  15      419.23      448.17     10.27 o 
  -4   4  15       16.78       15.85      1.96 o 
  -3   4  15      490.57      486.76     10.26 o 
  -2   4  15       99.66      118.18      5.68 o 
  -1   4  15      112.00      110.51      4.44 o 
   0   4  15      189.71      188.58     12.07 o 
   1   4  15       33.71       39.56      2.65 o 
   2   4  15        5.28        3.53      1.79 o 
   3   4  15      150.27      157.06      7.95 o 
   4   4  15       13.53       11.47      2.93 o 
   5   4  15      371.72      385.77     11.00 o 
  -7   5  15       18.12       20.57      2.71 o 
  -6   5  15      198.31      192.59      6.84 o 
  -5   5  15       82.53       79.98      3.72 o 
  -4   5  15      368.20      359.46      8.18 o 
  -3   5  15       18.90       23.37      3.64 o 
  -2   5  15       60.03       67.52      3.95 o 
  -1   5  15       52.23       42.79      7.67 o 
   0   5  15      170.77      172.15      7.29 o 
   1   5  15      243.02      231.72      6.65 o 
   2   5  15      613.38      625.28      9.41 o 
   3   5  15      100.86      111.71      4.47 o 
   4   5  15      233.92      234.32     16.66 o 
   5   5  15        4.58        5.62      3.03 o 
  -7   6  15       71.75       73.47      4.04 o 
  -6   6  15        0.24       -2.20      2.82 o 
  -5   6  15       92.33       96.01      4.50 o 
  -4   6  15      126.53      135.99      5.43 o 
  -3   6  15      252.09      253.70      6.96 o 
  -2   6  15       51.26       52.03      3.57 o 
  -1   6  15      369.81      386.23      8.32 o 
   0   6  15       37.74       34.45      3.20 o 
   1   6  15      356.56      340.91      8.18 o 
   2   6  15        0.04        0.88      1.74 o 
   3   6  15       40.06       44.02      5.99 o 
   4   6  15       91.97      103.88      5.63 o 
  -6   7  15       64.28       59.39      8.07 o 
  -5   7  15       81.57       80.99      4.73 o 
  -4   7  15       41.42       36.28      3.50 o 
  -3   7  15       48.73       39.81      3.74 o 
  -2   7  15      333.62      345.17     16.36 o 
  -1   7  15        4.99        5.61      2.20 o 
   0   7  15      260.56      250.58      8.06 o 
   1   7  15       27.06       19.55      2.90 o 
   2   7  15       76.25       75.52      3.86 o 
   3   7  15       91.95       81.60      6.10 o 
   4   7  15      129.23      117.29      6.05 o 
  -6   8  15       13.78       15.21      3.19 o 
  -5   8  15       71.93       65.05      7.11 o 
  -4   8  15        3.28       -0.69      2.16 o 
  -3   8  15        6.92       -1.81      3.80 o 
  -2   8  15        1.69        2.36      2.81 o 
  -1   8  15       76.04       63.50      4.21 o 
   0   8  15       10.23        5.35      3.30 o 
   1   8  15       10.97        9.00      2.65 o 
   2   8  15       23.20       21.00      3.30 o 
   3   8  15       85.72       98.86      7.63 o 
  -5   9  15        1.20       -0.94      2.52 o 
  -4   9  15      100.17       89.93      5.18 o 
  -3   9  15        0.02       -2.44      2.44 o 
  -2   9  15       76.22       68.17      5.65 o 
  -1   9  15       33.26       37.22      3.77 o 
   0   9  15       87.96       94.25      5.15 o 
   1   9  15        7.69        6.75      2.61 o 
   2   9  15       85.27       78.75     10.45 o 
  -3  10  15       18.93       17.80      6.24 o 
  -2  10  15        8.96       10.22      3.74 o 
  -1  10  15       38.42       32.95      3.85 o 
   0  10  15        4.62        4.28      2.81 o 
  -8   0  16       24.38       27.06      4.39 o 
  -6   0  16      172.60      179.18      7.38 o 
  -4   0  16      263.17      248.79      7.92 o 
  -2   0  16       12.50       13.59      2.73 o 
   0   0  16       84.79       96.96      4.90 o 
   2   0  16       51.08       49.10      5.75 o 
   4   0  16      165.91      154.49     10.54 o 
  -8   1  16       10.03        7.53      2.22 o 
  -7   1  16      244.92      236.44      6.10 o 
  -6   1  16       18.78       21.46      2.48 o 
  -5   1  16       14.33       12.96      2.15 o 
  -4   1  16        1.48       -0.33      1.64 o 
  -3   1  16      159.22      159.49      4.92 o 
  -2   1  16        3.17        1.70      1.56 o 
  -1   1  16        9.51        9.85      1.61 o 
   0   1  16       18.31       19.01      2.01 o 
   1   1  16      679.29      682.71      7.93 o 
   2   1  16        1.03       -0.92      1.74 o 
   3   1  16       42.61       44.56      3.61 o 
   4   1  16        8.48       12.27      2.96 o 
   5   1  16       20.06       22.52      4.26 o 
  -8   2  16       35.21       35.62      3.97 o 
  -7   2  16        0.87       -0.81      1.80 o 
  -6   2  16       31.04       31.33      2.82 o 
  -5   2  16      150.01      145.09      4.62 o 
  -4   2  16      432.70      461.24      7.67 o 
  -3   2  16        3.37        5.15      1.71 o 
  -2   2  16      575.94      579.33      7.07 o 
  -1   2  16        2.78        2.39      1.52 o 
   0   2  16      325.11      315.75      8.68 o 
   1   2  16       71.81       74.58      3.83 o 
   2   2  16      308.64      322.78      6.36 o 
   3   2  16       13.79       11.44      2.67 o 
   4   2  16      180.15      210.47      9.15 o 
   5   2  16       13.64        5.25      3.03 o 
  -8   3  16        3.81        3.85      2.17 o 
  -7   3  16       88.02       88.30      4.19 o 
  -6   3  16       11.25       10.10      2.25 o 
  -5   3  16       85.71       86.29      3.76 o 
  -4   3  16       14.49       14.47      2.22 o 
  -3   3  16      257.30      250.52      5.50 o 
  -2   3  16      279.57      274.88      5.62 o 
  -1   3  16      162.07      164.25      5.76 o 
   0   3  16        0.78       -0.63      1.77 o 
   1   3  16        4.33        7.44      2.38 o 
   2   3  16        3.79        5.36      1.88 o 
   3   3  16       81.17       92.61      7.58 o 
   4   3  16       39.48       46.24      4.16 o 
   5   3  16      285.72      298.90      8.92 o 
  -7   4  16       13.74       12.53      2.55 o 
  -6   4  16      513.47      491.76      8.67 o 
  -5   4  16       61.49       58.40      3.36 o 
  -4   4  16      640.50      609.87      8.89 o 
  -3   4  16       19.40       26.48      4.72 o 
  -2   4  16      218.86      215.36      6.15 o 
  -1   4  16       50.23       50.09      4.80 o 
   0   4  16      480.30      495.64      9.26 o 
   1   4  16       23.74       22.60      2.79 o 
   2   4  16      554.03      581.19     10.56 o 
   3   4  16       47.25       47.92      5.97 o 
   4   4  16      312.16      326.70      8.91 o 
  -7   5  16      232.36      236.43      6.49 o 
  -6   5  16       21.97       24.28      2.84 o 
  -5   5  16       92.69      103.49      6.08 o 
  -4   5  16      124.52      125.53      5.30 o 
  -3   5  16      207.94      231.01      9.00 o 
  -2   5  16        7.51        4.17      2.13 o 
  -1   5  16       73.63       88.81      7.83 o 
   0   5  16       18.44       16.42      2.62 o 
   1   5  16      145.93      140.10      5.43 o 
   2   5  16        3.43        1.86      1.89 o 
   3   5  16      123.08      122.79      4.74 o 
   4   5  16        3.78        3.11      4.06 o 
  -6   6  16      134.51      137.31      7.73 o 
  -5   6  16      160.71      153.88      5.23 o 
  -4   6  16      113.02      114.77      5.19 o 
  -3   6  16       56.81       52.11      4.33 o 
  -2   6  16      285.73      305.96      7.64 o 
  -1   6  16       12.59       17.45      3.52 o 
   0   6  16      419.05      415.03      9.02 o 
   1   6  16       68.07       68.00      4.27 o 
   2   6  16      103.55      114.74      5.37 o 
   3   6  16        2.03        0.92      2.05 o 
   4   6  16      149.70      155.33      6.73 o 
  -6   7  16        9.63       13.55      3.11 o 
  -5   7  16        8.86        5.05      2.00 o 
  -4   7  16       56.23       50.34      4.00 o 
  -3   7  16       75.86       64.12      4.24 o 
  -2   7  16       21.54       19.13      3.56 o 
  -1   7  16       57.15       55.10      6.01 o 
   0   7  16        8.89        6.73      2.41 o 
   1   7  16      132.68      130.16      5.63 o 
   2   7  16        7.10        7.82      2.52 o 
   3   7  16       62.56       62.60      4.32 o 
  -5   8  16        0.66        0.56      2.53 o 
  -4   8  16       39.37       31.77      3.61 o 
  -3   8  16       20.61       26.55      4.26 o 
  -2   8  16       91.20      100.44      6.53 o 
  -1   8  16       17.94       16.19      2.89 o 
   0   8  16       56.41       48.69      3.99 o 
   1   8  16        0.85        1.19      2.27 o 
   2   8  16       82.42       80.13      5.01 o 
  -4   9  16        7.20        3.92      3.74 o 
  -3   9  16       66.74       72.62      5.92 o 
  -2   9  16       21.96       17.26      4.18 o 
  -1   9  16       73.62       70.15      4.71 o 
   0   9  16       57.71       63.95      5.62 o 
   1   9  16        3.56        1.28      3.14 o 
  -7   0  17      127.03      127.87     20.55 o 
  -5   0  17       39.40       38.98      4.15 o 
  -3   0  17       49.34       61.92      4.48 o 
  -1   0  17       46.74       65.64      4.39 o 
   1   0  17      598.77      611.73     17.49 o 
   3   0  17       30.90       24.42      5.40 o 
  -8   1  17       66.74       65.07      4.02 o 
  -7   1  17       13.21       12.98      2.48 o 
  -6   1  17      115.08      117.44      4.52 o 
  -5   1  17        4.53        4.49      1.87 o 
  -4   1  17       46.75       44.17      2.90 o 
  -3   1  17       21.49       19.78      2.26 o 
  -2   1  17      226.10      213.01      5.17 o 
  -1   1  17       49.60       45.65      2.44 o 
   0   1  17      400.74      414.10      6.89 o 
   1   1  17        0.12        0.69      1.82 o 
   2   1  17       17.64       16.21      3.57 o 
   3   1  17        7.12        5.24      2.48 o 
   4   1  17      171.33      169.30      7.92 o 
  -7   2  17      149.41      154.70      5.32 o 
  -6   2  17       27.03       23.61      2.79 o 
  -5   2  17       60.77       65.97      4.30 o 
  -4   2  17       18.23       18.12      2.37 o 
  -3   2  17      108.36      106.21      3.92 o 
  -2   2  17       23.95       30.61      2.21 o 
  -1   2  17        4.75        1.67      1.58 o 
   0   2  17        1.77        2.10      2.34 o 
   1   2  17      165.31      162.63      5.41 o 
   2   2  17        0.62       -1.93      1.96 o 
   3   2  17      132.36      162.61      9.14 o 
   4   2  17        8.98        5.46      2.85 o 
  -7   3  17       10.00        8.68      2.38 o 
  -6   3  17      208.01      206.44      7.44 o 
  -5   3  17       11.36        9.53      2.25 o 
  -4   3  17      500.98      478.21      8.20 o 
  -3   3  17       22.18       21.56      2.18 o 
  -2   3  17      571.19      561.68      9.90 o 
  -1   3  17        3.05        1.74      2.08 o 
   0   3  17      142.10      162.67      8.04 o 
   1   3  17        3.02        2.05      2.03 o 
   2   3  17      309.53      339.82     10.32 o 
   3   3  17        0.67       -1.17      2.30 o 
   4   3  17      326.94      352.22      9.37 o 
  -7   4  17       29.49       33.54      3.29 o 
  -6   4  17      100.68      100.22      5.13 o 
  -5   4  17       26.56       25.79      2.74 o 
  -4   4  17       21.44       17.28      2.90 o 
  -3   4  17      319.63      330.98      7.95 o 
  -2   4  17        6.89        3.58      2.18 o 
  -1   4  17      110.88      116.63      6.92 o 
   0   4  17        1.64       -0.01      2.44 o 
   1   4  17      206.16      218.90      8.09 o 
   2   4  17       19.24       20.56      3.90 o 
   3   4  17       63.30       70.19      5.04 o 
   4   4  17       10.96       11.28      3.22 o 
  -6   5  17      379.53      396.78     16.85 o 
  -5   5  17       79.71       82.20      5.09 o 
  -4   5  17      208.64      224.42      5.91 o 
  -3   5  17        6.07        2.66      2.16 o 
  -2   5  17      355.79      377.54      8.50 o 
  -1   5  17       80.84       81.41      5.46 o 
   0   5  17      449.71      440.18     11.66 o 
   1   5  17        9.56        7.62      2.48 o 
   2   5  17      122.20      127.99      7.51 o 
   3   5  17       16.73       18.61      3.22 o 
  -6   6  17       14.98       12.37      3.03 o 
  -5   6  17       28.79       36.45      4.61 o 
  -4   6  17      132.78      127.35      5.62 o 
  -3   6  17       64.83       68.89      4.43 o 
  -2   6  17       38.38       35.85      4.29 o 
  -1   6  17       13.35       12.09      4.96 o 
   0   6  17        0.08       -0.22      2.13 o 
   1   6  17      124.44      121.50      8.35 o 
   2   6  17        4.28        6.69      2.61 o 
   3   6  17      132.63      131.05      6.12 o 
  -5   7  17       10.72       15.44      2.61 o 
  -4   7  17       30.33       20.49      3.63 o 
  -3   7  17        0.03       -2.14      2.14 o 
  -2   7  17       41.89       39.10      4.52 o 
  -1   7  17        0.32       -1.75      4.06 o 
   0   7  17      193.10      189.80     13.24 o 
   1   7  17        7.70       10.14      3.23 o 
   2   7  17       26.45       23.68      3.60 o 
  -4   8  17        0.53        1.51      2.49 o 
  -3   8  17       77.14       76.37     14.02 o 
  -2   8  17       34.79       33.31      4.68 o 
  -1   8  17      112.48      123.22      7.16 o 
   0   8  17        0.92        1.34      2.34 o 
   1   8  17       31.05       27.12      3.64 o 
  -2   9  17       55.22       62.84      6.79 o 
  -1   9  17       24.61       29.87      6.30 o 
  -6   0  18       26.28       36.89      4.37 o 
  -4   0  18       83.77       93.13      5.61 o 
  -2   0  18      215.35      243.87      7.97 o 
   0   0  18      194.98      200.87      8.16 o 
   2   0  18        3.43        2.01      3.51 o 
   4   0  18       20.71       22.70      6.17 o 
  -7   1  18      112.93      117.32      4.84 o 
  -6   1  18        0.14        1.23      1.85 o 
  -5   1  18       52.88       51.53      3.46 o 
  -4   1  18       20.69       19.90      2.46 o 
  -3   1  18      101.82      111.23      4.31 o 
  -2   1  18       51.64       36.70      2.75 o 
  -1   1  18       35.23       40.52      2.81 o 
   0   1  18        0.13        0.67      1.76 o 
   1   1  18      434.31      472.04     16.41 o 
   2   1  18        1.39        1.16      2.71 o 
   3   1  18       89.70       85.55      4.84 o 
   4   1  18        1.96        0.83      3.02 o 
  -7   2  18        0.56        1.69      2.15 o 
  -6   2  18       71.49       71.90      3.94 o 
  -5   2  18        1.60        3.13      2.00 o 
  -4   2  18       81.80       78.34      3.77 o 
  -3   2  18        0.06        2.69      1.80 o 
  -2   2  18      287.18      274.71      7.67 o 
  -1   2  18       74.08       79.84      5.69 o 
   0   2  18      139.65      136.69     11.37 o 
   1   2  18       18.43       14.98      3.34 o 
   2   2  18       56.00       53.05      4.95 o 
   3   2  18        3.81        3.20      2.60 o 
   4   2  18      170.69      192.07     16.15 o 
  -7   3  18        0.72       -0.28      2.03 o 
  -6   3  18       17.61       18.68      4.77 o 
  -5   3  18      150.74      153.53      6.95 o 
  -4   3  18        4.31        2.97      2.02 o 
  -3   3  18      251.75      262.68      7.19 o 
  -2   3  18       24.35       30.10      3.24 o 
  -1   3  18        2.28        4.04      2.67 o 
   0   3  18       23.35       19.27      3.52 o 
   1   3  18      294.49      304.85      9.84 o 
   2   3  18      117.31      126.55      6.87 o 
   3   3  18       45.84       51.38      6.52 o 
  -6   4  18      176.78      172.67      5.61 o 
  -5   4  18       11.27       12.75      2.84 o 
  -4   4  18      388.44      404.17      9.26 o 
  -3   4  18        1.01       -0.62      1.69 o 
  -2   4  18      410.01      407.71      9.49 o 
  -1   4  18       50.33       54.04     10.59 o 
   0   4  18      291.81      303.39      9.71 o 
   1   4  18       35.54       42.75      3.61 o 
   2   4  18       91.03       90.06      8.47 o 
   3   4  18        8.17        9.40      3.80 o 
  -6   5  18       53.53       56.16      4.54 o 
  -5   5  18       27.52       31.71      3.82 o 
  -4   5  18       12.49        9.19      2.29 o 
  -3   5  18       71.69       90.60      4.79 o 
  -2   5  18        3.55        2.11      2.60 o 
  -1   5  18       83.39       83.57      5.79 o 
   0   5  18        0.22       -1.15      2.43 o 
   1   5  18       82.95       90.35      5.02 o 
   2   5  18        0.92        1.58      2.51 o 
   3   5  18        5.88        4.23      6.22 o 
  -5   6  18       14.68       16.23      3.23 o 
  -4   6  18       45.86       35.52      3.73 o 
  -3   6  18       57.36       58.19      4.28 o 
  -2   6  18       54.87       51.16      4.97 o 
  -1   6  18       51.01       50.25      6.13 o 
   0   6  18      177.99      174.54      8.11 o 
   1   6  18        8.35        6.81      2.63 o 
   2   6  18       62.25       69.04      4.81 o 
  -4   7  18       35.64       29.95      3.70 o 
  -3   7  18       69.07       61.35      5.64 o 
  -2   7  18        9.07        3.78      2.95 o 
  -1   7  18       68.47       79.56      6.01 o 
   0   7  18        0.63        2.60      2.86 o 
   1   7  18      103.90       98.44      5.49 o 
  -3   8  18        0.16        2.11      5.33 o 
  -2   8  18      123.80      127.89      7.54 o 
  -1   8  18        0.17        2.03      3.10 o 
   0   8  18        2.51        2.31      3.11 o 
  -7   0  19      141.92      124.83      7.30 o 
  -5   0  19      189.09      200.12      8.09 o 
  -3   0  19      173.81      193.47     12.13 o 
  -1   0  19      185.87      186.19      7.20 o 
   1   0  19      427.22      446.00     15.86 o 
   3   0  19       94.66       76.50      8.58 o 
  -6   1  19        2.58        2.09      2.08 o 
  -5   1  19       11.66       12.50      2.47 o 
  -4   1  19       42.91       43.28      3.74 o 
  -3   1  19        4.44        4.47      2.19 o 
  -2   1  19      102.88      107.33      4.12 o 
  -1   1  19       13.33       15.09      2.28 o 
   0   1  19      114.68      117.90      6.23 o 
   1   1  19        0.21       -1.55      4.11 o 
   2   1  19        2.62        5.45      4.81 o 
   3   1  19        2.33        1.20      4.52 o 
  -6   2  19        0.05        1.04      2.10 o 
  -5   2  19      178.96      186.58      5.94 o 
  -4   2  19       13.50       16.98      2.53 o 
  -3   2  19      134.26      129.97      4.56 o 
  -2   2  19       63.18       73.12      4.25 o 
  -1   2  19       20.70       17.36      2.81 o 
   0   2  19       42.58       45.91      4.82 o 
   1   2  19      148.11      147.91     10.33 o 
   2   2  19       16.35       10.18      5.64 o 
   3   2  19      111.38      118.94      7.20 o 
  -6   3  19      179.28      200.71     11.87 o 
  -5   3  19        8.77        7.71      2.31 o 
  -4   3  19      190.11      192.33      6.66 o 
  -3   3  19       10.01       10.87      2.81 o 
  -2   3  19      157.18      163.68      5.20 o 
  -1   3  19       52.39       52.09      4.68 o 
   0   3  19       63.87       54.51      6.19 o 
   1   3  19       48.94       48.00     10.52 o 
   2   3  19       66.44       72.36      5.82 o 
   3   3  19        0.63        0.47      3.33 o 
  -6   4  19       51.42       48.88      4.31 o 
  -5   4  19       21.46       15.22      3.18 o 
  -4   4  19        9.14       11.23      2.99 o 
  -3   4  19      111.02      121.13      4.71 o 
  -2   4  19       23.10       30.20      4.19 o 
  -1   4  19      140.55      141.44      7.13 o 
   0   4  19       93.76       94.51     14.36 o 
   1   4  19       98.45       87.87      6.01 o 
   2   4  19       14.50       15.90      4.39 o 
  -5   5  19        2.34        0.43      2.51 o 
  -4   5  19       56.73       52.95      4.23 o 
  -3   5  19       21.95       17.64      3.12 o 
  -2   5  19      178.57      165.94      7.91 o 
  -1   5  19       64.87       58.17      5.22 o 
   0   5  19      161.16      174.86      8.11 o 
   1   5  19       42.18       32.76      4.61 o 
   2   5  19       25.14       25.52      3.50 o 
  -4   6  19        1.75        2.04      2.18 o 
  -3   6  19       23.78       17.98      3.93 o 
  -2   6  19        1.09        1.11      3.63 o 
  -1   6  19       67.36       71.17      6.37 o 
   0   6  19        6.90        6.85      3.43 o 
   1   6  19       66.69       76.77      6.23 o 
  -3   7  19        1.20        1.44      3.24 o 
  -2   7  19       14.22        2.87      3.19 o 
  -1   7  19        0.68       -2.00      2.94 o 
   0   7  19        2.07        0.46      3.00 o 
  -6   0  20        0.67       -1.09      3.09 o 
  -4   0  20       27.85       19.09      5.09 o 
  -2   0  20       66.79       66.98      5.06 o 
   0   0  20      169.25      158.02      9.99 o 
  -6   1  20       21.77       22.87      3.03 o 
  -5   1  20      178.93      195.37      7.26 o 
  -4   1  20        0.89        1.84      2.58 o 
  -3   1  20      188.26      190.13      5.51 o 
  -2   1  20       31.42       35.59      3.24 o 
  -1   1  20      132.32      140.76      5.57 o 
   0   1  20        0.02       -0.93      4.37 o 
   1   1  20      119.87      155.56     11.00 o 
  -6   2  20       61.80       61.74      4.04 o 
  -5   2  20       32.50       34.32      3.30 o 
  -4   2  20      121.92      122.40      4.78 o 
  -3   2  20       26.34       30.36      4.42 o 
  -2   2  20        6.35        7.53      2.69 o 
  -1   2  20        5.67       12.15      6.90 o 
   0   2  20       58.53       62.36      3.59 o 
   1   2  20       26.11       17.03      6.17 o 
   2   2  20       47.53       48.93      7.58 o 
  -5   3  20       41.46       40.61      3.42 o 
  -4   3  20        0.30        0.54      2.49 o 
  -3   3  20      153.87      157.63      6.11 o 
  -2   3  20        5.47        6.96      2.33 o 
  -1   3  20       22.67       19.90      3.72 o 
   0   3  20        0.65       -0.73      2.76 o 
   1   3  20      169.00      177.78     12.05 o 
   2   3  20        8.35        6.19      5.43 o 
  -5   4  20       73.32       76.28     10.57 o 
  -4   4  20       56.23       64.10      4.64 o 
  -3   4  20        5.95        3.84      2.40 o 
  -2   4  20       50.46       56.60      5.26 o 
  -1   4  20        4.86        4.37      3.08 o 
   0   4  20       65.72       62.80      5.46 o 
   1   4  20        1.79        2.50      3.07 o 
  -4   5  20        3.67        2.12      2.62 o 
  -3   5  20      150.29      158.39      5.14 o 
  -2   5  20        0.04        0.21      3.01 o 
  -1   5  20      200.68      210.06     23.71 o 
   0   5  20        8.41        7.21      3.54 o 
   1   5  20       38.50       45.48     10.52 o 
  -3   6  20       32.86       35.77      4.78 o 
  -2   6  20       10.72        8.72      3.59 o 
  -1   6  20       17.17       17.38      4.18 o 
  -5   0  21       82.82       83.27      8.93 o 
  -3   0  21      170.22      162.86      7.52 o 
  -1   0  21      167.28      185.35     13.87 o 
  -5   1  21        7.17        6.43      2.53 o 
  -4   1  21       61.69       66.10      3.92 o 
  -3   1  21       45.06       47.44      3.42 o 
  -2   1  21       14.39       15.53      2.61 o 
  -1   1  21        9.58       18.50      3.91 o 
   0   1  21      106.13      110.66      9.23 o 
   1   1  21       17.43       15.93      5.69 o 
  -5   2  21      117.97      116.59      7.34 o 
  -4   2  21        1.11       -0.46      2.19 o 
  -3   2  21      211.81      238.44      7.48 o 
  -2   2  21        1.32        2.20      2.46 o 
  -1   2  21       99.30      103.71      6.45 o 
   0   2  21       11.37       10.07      3.70 o 
   1   2  21       58.92       48.57      7.60 o 
  -4   3  21       16.55       16.45      3.42 o 
  -3   3  21        4.05        5.30      2.88 o 
  -2   3  21        5.61        3.10      3.39 o 
  -1   3  21        0.92       -2.51      2.51 o 
   0   3  21      236.19      255.73     12.71 o 
  -4   4  21        4.65        6.84      3.18 o 
  -3   4  21       76.71       62.44      4.76 o 
  -2   4  21        0.40        3.99      2.92 o 
  -1   4  21       91.70       97.09      6.52 o 
   0   4  21        3.72        5.54      3.45 o 
  -4   0  22       40.57       35.61      4.85 o 
  -2   0  22       77.53       77.39      5.77 o 
  -3   1  22      174.04      166.65      7.99 o 
  -2   1  22        0.01       -0.37      2.58 o 
  -1   1  22       28.16       24.30      4.25 o 
  -3   2  22        0.07        4.68      2.81 o 
  -2   2  22        0.80        0.43      3.43 o 
  -1   2  22        0.27       -0.92      4.05 o 
                                                 
